# Supplementary material for: Comprehensive genomic profiling of triple-negative breast cancer metastases identifies role of PKD1 in immunotherapy resistance
Source: J Clin Invest. 2026 Mar 2;136(5):e188989. doi: 10.1172/JCI188989 (PMC12948418; doi:10.1172/JCI188989)
Supplement: Supplemental table 1 [file jci-136-188989-s209.xlsx]

## Sheet: 9mTNBC5thR
Table S1 Cohort clinical information
Number	Subtype_metastasis	Age	Ki-67	T	N	M	TNM	Biopsied_met	Anthracyclines	Taxanes	Platinums	Capecitabine	Vinorelbine	Gemcitabine	Eribulin	Lines_of_chemotherapy	Breast_met	Brain_met	Liver_met	Lung_met	Bone_met	Lymph_node_met	Chest_wall_met
1	HR-/HER2-	26	80	1	2	0	III	Breast	1	1	1	1	1	1	0	3	1	0	0	1	1	1	1
2	HR-/HER2-	53	30		3	0	III	Lymph_nodes	1	1	1	1	0	1	0	0	0	0	0	1	0	1	0
3	HR-/HER2-	42	80	2	0	0	II	Liver	1	1	1	0	0	0	0	0	0	0	1	0	0	1	1
4	HR-/HER2-	40	70		2	0	III	Liver	1	1	1	1	1	1	0	3	0	0	1	1	0	0	1
5	HR-/HER2-	56	60			1	IV	breast	1	1	1	0	0	0	0	2	1	0	0	1	1	1	1
6	HR-/HER2-	52	80		3	0	III	Lymph_nodes	1	1	1	1	1	1	0	4	0	0	0	0	0	1	0
7	HR-/HER2-	43	25	2	0	0	II	Liver	1	1	0	0	0	0	0	0	0	1	1	0	1	0	0
8	HR-/HER2-	63	60	2	3	0	III	Liver	1	1	0	1	0	0	0	2	0	0	1	0	0	1	0
9	HR-/HER2-	41	80	2	3	0	III	Lymph_nodes	1	1	1	1	1	0	0	2	0	0	0	1	0	1	1
10	HR-/HER2-	39	10			1	IV	liver	1	1	1	0	1	0	0	3	0	0	1	1	0	1	0
11	HR-/HER2-	52	40	2	1	0	II	Lung	1	1	1	1	1	0	0	5	0	0	1	1	0	1	0
12	HR-/HER2-	56	80	1	3	0	III	Lymph_nodes	1	1	1	1	1	1	0	2	0	0	1	0	0	1	0
13	HR-/HER2-	52	50		3	0	III	Liver	1	1	1	1	1	1	0	5	0	0	1	0	1	0	0
14	HR-/HER2-	47	80	3	3	0	III	Chest_wall	1	1	1	0	1	0	0	2	0	0	0	0	0	0	1
15	HR-/HER2-	39	90	3	1	0	III	Chest_wall	1	1	0	1	1	1	0	3	0	0	0	0	0	1	1
16	HR-/HER2-	48	70	2	1	0	II	Chest_wall	1	1	1	1	1	1	0	3	0	0	0	1	1	1	0
17	HR-/HER2-	59	50	1		0		Liver	1	1	1	1	1	1	0	4	0	0	1	1	1	0	0
18	HR-/HER2-	65	60			1	IV	breast	1	0	0	0	0	0	0	1	0	0	1	1	1	1	1
19	HR-/HER2-	22	70			0		Breast	1	1	0	0	0	0	0	1	0	0	0	0	0	1	0
20	HR-/HER2-	53	20	2	3	0	III	Lymph_nodes	1	1	0	0	0	0	0	0	0	0	0	0	1	1	0
21	HR-/HER2-	37	30			0		Lymph_nodes	1	1	0	1	0	0	0	0	0	0	0	1	1	1	0
22	HR-/HER2-	65	50	1	1	0	II	Breast	1	1	1	0	0	1	0	0	1	0	0	0	0	1	1
23	HR-/HER2-	55	30	1	3	0	III	Breast	1	1	1	1	0	1	0	0	1	0	0	0	1	1	0
24	HR-/HER2-	53	50	2	3	0	III	Chest_wall	1	1	1	1	1	1	0	2	1	0	0	0	0	0	1
25	HR-/HER2-	55	60	1	0	0	I	Chest_wall	1	1	0	0	0	0	0	0	0	0	0	0	0	0	1
26	HR-/HER2-	40	60	1	3	0	III	Breast	1	1	0	0	0	0	0	1	1	0	0	0	1	1	0
27	HR-/HER2-	40	60		1	0		Lymph_nodes	1	1	0	0	0	0	0	1	0	0	0	1	0	1	0
28	HR-/HER2-	45	30			0		Lymph_nodes	1	1	1	1	0	1	0	3	1	0	0	0	1	1	0
29	HR-/HER2-	48	20			0		Breast	1	1	1	1	1	1	0	2	1	0	0	1	1	1	0
30	HR-/HER2-	43	70	1	1	0	II	Lymph_nodes	1	1	1	1	1	1	0	3	0	0	0	0	0	1	1
31	HR-/HER2-	64	1	2	2	0	III	Lung	1	1	1	0	0	1	0	1	1	0	0	1	1	1	0
32	HR-/HER2-	64	60	1	1	0	II	Liver	1	1	1	0	0	1	0	1	0	0	1	1	0	0	0
33	HR-/HER2-	62				0		Abdominal_wall	1	1	0	1	0	0	0	1	0	0	1	1	0	1	0
34	HR-/HER2-	46	70	2	0	0	II	Lymph_nodes	1	1	1	0	0	0	0	1	0	0	1	0	1	1	0
35	HR-/HER2-	49	80	2	3	0	III	Breast	1	0	0	0	0	0	0	0	0	0	0	0	0	0	0
36	HR-/HER2-	48	70	1	1	0	II	Lymph_nodes	1	1	0	0	0	0	0	1	1	0	0	1	1	1	1
37	HR-/HER2-	32	85	2	3	0	III	Liver	1	1	1	1	1	1	0	6	0	0	1	0	1	1	1
38	HR-/HER2-	34	30		0	0		Chest_wall	1	1	1	0	0	1	0	1	0	0	0	1	1	1	1
39	HR-/HER2-	27	70	2	3	0	III	Lymph_nodes	0	1	0	1	1	0	0	2	0	0	0	1	0	1	1
40	HR-/HER2-	45	50		0	0		Lymph_nodes	1	1	0	0	0	0	0	2	1	0	0	0	1	1	1
41	HR-/HER2-	64			3	0	III	Lymph_nodes	1	1	1	0	0	1	0	1	0	0	0	0	1	1	0
42	HR-/HER2-	44	60	2	0	0	II	Lymph_nodes	1	1	1	0	0	1	0	1	0	0	1	1	1	1	1
43	HR-/HER2-	39	50		1	0		Liver	1	1	1	0	0	0	0	2	0	0	1	1	0	1	0
44	HR-/HER2-	58			0	0		Lung	1	1	1	1	1	1	0	4	0	1	0	1	1	0	0
45	HR-/HER2-	69	30	2	0	0	II	Pleura	1	1	1	1	1	1	0	4	0	0	1	1	1	0	0
46	HR-/HER2-	42	80	1	1	0	II	Chest_wall	1	1	1	1	1	0	0	1	0	0	0	0	0	1	1
47	HR-/HER2-	28	85		0	0		Lung	1	1	0	0	0	0	0	1	0	1	0	1	0	1	0
48	HR-/HER2-	53				0		Lymph_nodes	1	1	1	1	1	1	0	6	0	0	0	0	0	1	0
49	HR-/HER2-	50	80	2	2	0	III	Lymph_nodes	1	1	1	1	1	1	0	3	0	0	0	1	0	1	1
50	HR-/HER2-	42	70	2	2	0	III	Lung	1	1	1	1	1	1	0	3	0	0	1	1	0	0	0
51	HR-/HER2-	54		1	1	0	II	Liver	1	1	1	1	1	0	0	4	0	1	1	0	1	0	1
52	HR-/HER2-	31	40		0	0		Lung	1	1	1	1	1	1	0	5	0	0	0	1	0	0	0
53	HR-/HER2-	50	80	2	1	0	II	Liver	1	1	1	1	1	1	0	5	0	1	1	1	0	1	0
54	HR-/HER2-	60	60	1	1	0	II	Lymph_nodes	1	1	1	1	1	1	0	2	0	0	0	0	1	1	1
55	HR-/HER2-	46	80	3	3	0	III	Chest_wall	1	1	1	1	0	1	0	1	0	1	1	1	0	1	1
56	HR-/HER2-	52	90	2	1	0	II	Chest_wall	1	1	1	1	0	1	0	2	0	0	0	1	0	0	1
57	HR-/HER2-	35	30	1	0	0	I	Breast	1	1	0	0	0	0	0	0	1	0	0	0	0	0	0
58	HR-/HER2-	59	90		2	0	III	Lymph_nodes	1	1	1	1	0	1	0	4	0	1	0	1	0	1	1
59	HR-/HER2-	38	60		1	0		Breast	1	1	0	1	0	0	0	1	1	0	0	0	0	1	0
60	HR-/HER2-	28	70			1	IV	Lymph_nodes	0	0	0	0	0	0	0	0	1	0	0	1	1	1	0
61	HR-/HER2-	62	10		3	0	III	Chest_wall	1	1	1	1	1	1	0	2	0	0	0	1	1	1	1
62	HR-/HER2-	40	60	1	0	0	I	Lymph_nodes	1	1	0	0	0	0	0	1	1	0	0	0	0	1	0
63	HR-/HER2-	43	75	2	0	0	II	Lung	1	1	0	0	0	0	0	0	0	0	0	1	0	0	0
64	HR-/HER2-	47	60		1	0		Lymph_nodes	1	1	1	0	0	1	0	1	0	0	0	1	0	1	1
65	HR-/HER2-	47	60	2	0	0	II	Chest_wall	1	1	1	1	1	1	0	3	0	0	0	0	0	1	1
66	HR-/HER2-	36	40	2	2	0	III	Liver	1	1	0	0	0	0	0	0	0	0	1	0	1	1	0
67	HR-/HER2-	60	25	2	3	0	III	Breast	1	1	1	0	0	1	0	1	1	0	0	0	1	0	1
68	HR-/HER2-	35	60			0		Lymph_nodes	1	1	0	1	1	0	0	2	0	0	1	1	1	1	0
69	HR-/HER2-	48	70			0		Lung	0	1	1	1	1	0	0	3	0	0	1	1	1	1	1
70	HR-/HER2-	56	50	2		0		Lung	1	1	1	1	1	1	0	3	0	0	0	1	0	0	0
71	HR-/HER2-	44	25			0		Liver	1	0	0	0	0	0	0	1	0	0	1	1	0	1	0
72	HR-/HER2-	40		2	0	0	II	Lymph_nodes	1	1	0	0	0	0	0	0	0	1	0	0	1	1	0
73	HR-/HER2-	28	90	2	2	0	III	Lung	1	1	0	0	0	0	0	0	1	0	0	1	0	1	0
74	HR-/HER2-	51	40		0	0		Liver	1	1	1	1	1	1	0	2	0	0	1	1	0	1	0
75	HR-/HER2-	38	60		0	0		Lung	1	1	1	1	0	1	0	4	0	1	0	1	0	1	0
76	HR-/HER2-	48	20	1	0	0	I	Lymph_nodes	1	1	1	1	1	1	0	3	0	0	0	1	0	1	0
77	HR-/HER2-	34	70		1	0		Lymph_nodes	1	1	1	1	0	1	0	2	0	0	1	1	1	1	0
78	HR-/HER2-	63	20	2	3	0	III	Lymph_nodes	1	0	0	0	0	0	0	0	0	0	0	0	0	1	0
79	HR-/HER2-	36	60	1	1	0	II	Lymph_nodes	1	1	1	1	1	1	0	2	0	0	0	0	0	1	0
80	HR-/HER2-	52	50		0	0		Lymph_nodes	1	1	0	0	0	0	0	0	1	1	1	1	0	1	1
81	HR-/HER2-	28	20	1	0	0	I	Breast	1	1	0	0	0	0	0	1	1	0	0	1	0	1	0
82	HR-/HER2-	37	80	3	0	0	II	Lung	1	1	1	1	0	1	0	3	0	0	0	1	0	1	0
83	HR-/HER2-	47	40	2	0	0	II	Lung	1	1	0	0	0	0	0	0	0	0	0	1	0	0	0
84	HR-/HER2-	37	25	1	1	0	II	Lymph_nodes	1	1	1	1	0	1	0	2	0	0	1	1	1	1	0
85	HR-/HER2-	64	80	1	1	0	II	Lymph_nodes	0	1	1	1	1	1	0	3	0	0	0	0	1	1	0
86	HR-/HER2-	54	80	2	3	0	III	Liver	1	1	0	0	0	0	0	1	0	0	1	0	1	1	0
87	HR-/HER2-	42	40		1	0		Bone	1	1	1	1	1	0	0	3	0	0	0	0	1	0	0
88	HR-/HER2-	45	30	2	2	0	III	Liver	1	1	1	1	1	0	0	3	0	0	1	0	1	1	1
89	HR-/HER2-	34	90	2	0	0	II	Lymph_nodes	1	1	0	0	0	0	0	1	0	0	0	1	0	1	0
90	HR-/HER2-	63	25	1	0	0	I	Lymph_nodes	1	1	1	1	0	1	0	3	0	0	0	1	1	1	0
91	HR-/HER2-	38	80	2	0	0	II	Lymph_nodes	1	1	1	1	0	1	0	1	0	0	0	1	0	1	0
92	HR-/HER2-	52			2	0	III	Breast	1	1	1	1	1	1	0	8	1	0	1	0	1	1	0
93	HR-/HER2-	26	40			1	IV	liver	1	1	1	0	1	0	0	0	1	0	1	0	0	1	0
94	HR-/HER2-	59	25	2	0	0	II	Chest_wall	0	1	1	1	0	0	0	1	0	0	1	0	1	1	1
95	HR-/HER2-	35	90	1	1	0	II	Liver	1	1	0	0	0	0	0	0	0	0	1	0	1	1	0
96	HR-/HER2-	33	50	2	2	0	III	Breast	1	1	1	1	1	1	0	4	1	0	0	1	1	1	1
97	HR-/HER2-	29			2	0	III	Bone	1	1	1	0	0	0	0	1	0	0	0	1	1	1	1
98	HR-/HER2-	54	80	1	0	0	I	Lymph_nodes	1	0	0	0	0	0	0	0	0	0	0	0	0	1	1
99	HR-/HER2-	45	40		2	0	III	Lymph_nodes	1	1	1	1	0	0	0	1	0	0	0	0	0	1	0
100	HR-/HER2-	61	10		0	0		Liver	1	1	1	1	0	1	0	4	0	0	1	0	1	0	0
101	HR-/HER2-	33	50	2	1	0	II	Liver	1	1	1	0	0	1	0	1	0	0	1	0	1	0	0
102	HR-/HER2-	55	80	1	0	0	I	Lymph_nodes	1	1	1	1	0	1	0	1	0	0	0	1	1	1	0
103	HR-/HER2-	27	70	3	0	0	II	Lung	1	1	1	0	1	0	0	1	0	0	0	1	0	0	0
104	HR-/HER2-	60	10	3	3	0	III	Liver	1	1	1	0	0	0	0	0	0	0	1	0	0	0	0
105	HR-/HER2-	32	10		1	0		Chest_wall	1	1	0	1	1	0	0	3	0	0	0	0	0	0	1
106	HR-/HER2-	51	80	2	1	0	II	Breast	0	0	0	0	0	0	0	0	0	0	0	0	0	1	1
107	HR-/HER2-	66	85	2	1	0	II	Chest_wall	1	1	1	0	0	0	0	2	0	0	0	1	1	0	1
108	HR-/HER2-	55	90	3	2	0	III	Chest_wall	1	1	1	0	1	0	0	1	0	0	0	1	0	1	1
109	HR-/HER2-	36	45		0	0		Chest_wall	1	1	0	0	0	0	0	0	0	0	0	0	0	0	1
110	HR-/HER2-	64	40	1	1	0	II	Breast	1	1	1	1	1	1	0	3	1	0	0	0	1	1	1
111	HR-/HER2-	38	90		1	0		Bone	1	1	1	0	1	0	0	1	1	0	0	1	1	1	0
112	HR-/HER2-	33	60		3	0	III	Lymph_nodes	1	1	1	0	1	0	0	4	0	0	0	0	0	1	0
113	HR-/HER2-	33	70	1	0	0	I	Chest_wall	1	1	1	1	0	1	0	0	0	0	0	0	1	1	1
114	HR-/HER2-	52	60	1	0	0	I	Lung	1	1	1	1	1	1	0	2	0	0	0	1	0	1	0
115	HR-/HER2-	55	50		3	0	III	Lung	1	1	1	1	0	1	0	1	0	0	1	0	1	0	0
116	HR-/HER2-	38	80	2	0	0	II	Lung	1	1	0	0	0	0	0	0	0	0	0	1	0	0	0
117	HR-/HER2-	31	40	2	0	0	II	Lung	1	0	0	0	0	0	0	0	0	0	0	1	1	1	0
118	HR-/HER2-	58	40	2	1	0	II	Lung	1	1	0	0	0	0	0	0	0	0	0	1	1	0	0
119	HR-/HER2-	50	40	2		0		Chest_wall	1	1	0	1	1	0	0	1	0	0	0	0	0	0	1
120	HR-/HER2-	62	60	2	3	0	III	Liver	1	1	0	1	0	0	0	2	0	0	1	0	1	1	0
121	HR-/HER2-	48				0		Lung	1	1	1	1	1	1	0	3	0	0	0	1	0	0	0
122	HR-/HER2-	53	80	1	2	0	III	Liver	1	1	1	0	0	1	0	2	0	0	1	0	0	1	0
123	HR-/HER2-	45	30	2	2	0	III	Lymph_nodes	1	1	1	0	0	0	0	2	0	0	0	0	0	1	0
124	HR-/HER2-	29	75	2	1	0	II	Lymph_nodes	1	1	1	1	0	0	0	1	0	1	0	1	1	1	0
125	HR-/HER2-	53	35	3	2	0	III	Chest_wall	0	0	1	1	0	1	0	1	0	0	0	0	0	1	1
126	HR-/HER2-	64	30			1	IV	liver	1	1	1	1	0	0	0	3	1	0	1	0	0	1	0
127	HR-/HER2-	58	40			1	IV	Lymph_nodes	0	1	1	1	0	1	0	2	0	0	0	0	0	1	0
128	HR-/HER2-	40		2	0	0	II	Lung	1	1	1	1	0	0	0	1	0	0	0	1	0	0	0
129	HR-/HER2-	51			3	0	III	Chest_wall	1	1	1	1	0	0	0	2	0	0	0	0	0	1	1
130	HR-/HER2-	42	90	1	0	0	I	Lymph_nodes	1	1	1	0	0	1	0	1	0	0	0	0	1	1	0
131	HR-/HER2-	26	70	1	0	0	I	Bone	1	1	1	0	0	1	0	1	1	0	0	1	1	1	0
132	HR-/HER2-	43	20	2	0	0	II	Lung	0	1	1	1	0	0	0	1	0	0	0	1	1	0	0
133	HR-/HER2-	68	20	2	0	0	II	Lymph_nodes	1	1	1	0	0	1	0	1	0	0	0	0	0	1	0
134	HR-/HER2-	36	60	2	0	0	II	Mediastinum	1	1	0	0	0	0	0	0	0	0	0	0	0	0	0
135	HR-/HER2-	46	20	2	0	1	IV	liver	0	1	1	0	0	0	0	3	0	0	1	0	1	1	0
136	HR-/HER2-	37	90	2	1	0	II	Liver	1	1	0	0	0	0	0	0	0	0	1	0	1	1	0
137	HR-/HER2-	62	60	1	0	0	I	Liver	1	0	1	0	0	0	0	0	0	0	1	0	0	0	0
138	HR-/HER2-	43	55		1	0		Chest_wall	1	1	1	1	1	1	0	8	1	0	0	0	0	1	1
139	HR-/HER2-	38	80			1	IV	Lymph_nodes	1	1	1	1	1	1	0	3	1	0	0	0	0	1	0
140	HR-/HER2-	52	50	1	2	0	III	Liver	1	1	1	1	1	0	0	2	0	0	1	0	0	0	0
141	HR-/HER2-	55	60		0	0		Lymph_nodes	1	1	0	0	0	0	0	0	0	0	0	0	0	1	0
142	HR-/HER2-	48	80	2	1	0	II	Lymph_nodes	1	1	1	1	1	1	0	3	0	1	0	1	1	1	0
143	HR-/HER2-	46	95	2	1	0	II	Lymph_nodes	1	1	0	0	0	0	0	0	0	0	0	0	0	1	0
144	HR-/HER2-	47	15	2	2	0	III	Lymph_nodes	1	1	1	1	0	1	0	2	1	0	0	0	0	1	0
145	HR-/HER2-	40	70	2	0	0	II	Chest_wall	1	1	0	1	1	0	0	2	0	0	0	0	1	1	1
146	HR-/HER2-	50	70	1	0	0	I	Liver	1	1	0	0	0	0	0	0	0	0	1	1	0	1	0
147	HR-/HER2-	55	80	2	0	0	II	Bone	1	1	0	0	0	0	0	0	0	0	0	1	1	1	0
148	HR-/HER2-	48			3	0	III	Chest_wall	1	1	1	1	1	0	0	8	0	0	1	1	1	1	1
149	HR-/HER2-	39	65	2	0	0	II	Lymph_nodes	0	1	0	0	0	0	0	0	0	0	1	0	1	1	0
150	HR-/HER2-	55	30	3	1	0	III	Liver	1	1	1	1	1	0	0	1	0	1	1	1	0	1	0
151	HR-/HER2-	59	15	1	0	0	I	Lymph_nodes	1	1	1	1	0	0	0	2	0	0	0	0	0	1	0
152	HR-/HER2-	62		1	1	0	II	Liver	1	1	0	1	1	1	0	8	0	0	1	1	1	1	1
153	HR-/HER2-	37	10	2	2	0	III	Liver	1	1	0	1	0	0	0	1	0	0	1	0	1	0	0
154	HR-/HER2-	50	60			1	IV	breast	1	1	0	0	0	0	0	1	1	0	0	0	0	1	0
155	HR-/HER2-	60	50	2	3	0	III	Liver	1	1	1	1	0	0	0	0	0	0	1	0	1	0	1
156	HR-/HER2-	43	30	1	0	0	I	Lung	1	1	1	1	1	1	0	5	0	0	0	1	0	1	0
157	HR-/HER2-	51	25			0		Lung	0	1	1	1	1	1	0	6	0	1	0	1	1	0	0
158	HR-/HER2-	53	70		2	0	III	Liver	1	1	1	1	1	1	0	3	0	0	1	0	0	0	0
159	HR-/HER2-	57	70	2	1	0	II	Lung	1	1	1	1	1	1	0	2	0	0	1	1	0	1	0
160	HR-/HER2-	53	80	2	0	0	II	Chest_wall	0	1	1	1	0	1	0	1	0	0	0	1	0	1	1
161	HR-/HER2-	47	30	1	0	0	I	Lymph_nodes	1	1	1	0	0	0	0	1	0	0	0	1	1	1	1
162	HR-/HER2-	49	40	2	1	0	II	Lymph_nodes	1	1	1	1	0	1	0	2	0	0	0	0	1	1	0
163	HR-/HER2-	51	10			1	IV	breast	1	1	1	1	1	1	0	3	1	0	0	1	1	1	0
164	HR-/HER2-	34	40	1	0	0	I	Liver	1	1	1	1	1	1	0	2	0	0	1	0	0	1	0
165	HR-/HER2-	46	30	1	1	0	II	Liver	1	1	1	1	1	1	0	1	0	0	1	0	1	1	0
166	HR-/HER2-	62	15		0	0		Chest_wall	1	1	0	0	0	0	0	1	0	0	0	1	1	1	1
167	HR-/HER2-	53	60	3	0	0	II	Lung	1	1	1	1	0	1	0	1	0	0	0	1	1	1	0
168	HR-/HER2-	40	40		2	0	III	Breast	1	1	1	1	1	1	0	5	0	0	0	0	1	1	1
169	HR-/HER2-	43	50	2	2	0	III	Lymph_nodes	0	1	1	0	0	0	0	0	0	0	0	0	0	1	1
170	HR-/HER2-	51	10	1	1	0	II	Liver	1	1	0	0	0	0	0	0	0	0	1	1	0	0	0
171	HR-/HER2-	67	80	2	0	0	II	Lymph_nodes	1	1	1	1	0	1	0	3	0	0	0	1	0	1	0
172	HR-/HER2-	56	20			1	IV	breast	0	0	0	0	0	0	0	0	1	0	0	0	1	1	0
173	HR-/HER2-	37	40		2	0	III	Lymph_nodes	0	1	1	1	0	1	0	3	1	0	0	1	1	1	1
174	HR-/HER2-	41	80			1	IV	breast	0	0		0	0	0	0	0	1	0	0	1	1	1	1
175	HR-/HER2-	44	35		2	0	III	Lymph_nodes	1	1	1	1	1	1	0	3	0	0	0	0	0	1	1
176	HR-/HER2-	34	90	2	1	0	II	Liver	1	1	1	0	0	0	0	2	0	0	1	0	0	0	0
177	HR-/HER2-	59	40	1	3	0	III	Liver	1	0	0	1	0	0	0	0	0	0	1	0	0	1	1
178	HR-/HER2-	32	80		1	0		Lung	1	1	1	1	0	1	0	2	0	0	0	1	0	0	0
179	HR-/HER2-	42	40		0	0		Lung	1	1	0	0	0	0	0	0	0	0	0	1	0	0	0
180	HR-/HER2-	52	50		3	0	III	Chest_wall	1	1	1	1	0	0	0	1	0	0	0	0	0	1	1
181	HR-/HER2-	35	60	2	0	0	II	Breast	1	1	0	0	0	0	0	0	1	0	0	0	1	0	0
182	HR-/HER2-	60	90	2	1	0	II	Lung	1	1	0	1	1	0	0	2	0	0	0	1	0	1	0
183	HR-/HER2-	51	30	1	0	0	I	Lung	1	1	0	0	0	0	0	0	0	0	0	1	0	1	0
184	HR-/HER2-	63	60	3	3	0	III	Chest_wall	1	1	1	1	1	1	0	3	0	0	0	0	0	0	1
185	HR-/HER2-	42			2	0	III	Lymph_nodes	1	0	1	0	1	1	0	4	0	0	0	1	1	1	0
186	HR-/HER2-	51				0		Lymph_nodes	1	1	1	1	0	1	0	4	0	0	0	0	0	1	0
187	HR-/HER2-	57				0		Lymph_nodes	1	1	1	0	0	0	0	0	0	0	1	0	1	1	0
188	HR-/HER2-	36	50		1	0		Lung	1	1	1	1	0	1	0	2	0	0	0	1	0	0	0
189	HR-/HER2-	48	60	1	2	0	III	Breast	1	1	1	0	0	0	0	1	0	0	0	0	0	0	0
190	HR-/HER2-	57	35	1	0	0	I	Breast	0	1	0	1	0	0	0	3	1	0	0	0	0	1	0
191	HR-/HER2-	44	70	2	1	0	II	Lymph_nodes	1	1	1	1	1	1	0	6	0	0	0	0	0	1	1
192	HR-/HER2-	58	80	1	0	0	I	Lung	1	1	0	0	0	0	0	0	0	0	0	1	0	1	0
193	HR-/HER2-	32	60	1	1	0	II	Lymph_nodes	1	1	0	0	0	0	0	0	1	0	0	0	0	1	0
194	HR-/HER2-	54	65	2	1	0	II	Lung	1	1	0	0	0	0	0	0	0	0	0	1	0	0	0
195	HR-/HER2-	27	25			1	IV	Lymph_nodes	0	0	0	0	0	0	0	0	0	0	0	0	1	1	0
196	HR-/HER2-	50	25		3	0	III	Breast	1	1	1	1	0	1	0	2	0	0	0	0	0	1	1
197	HR-/HER2-	54	30	1	1	0	II	Bone	1	1	0	0	0	0	0	0	0	0	0	0	1	0	0
198	HR-/HER2-	44	80	2	1	0	II	Breast	1	1	1	0	0	0	0	2	1	0	0	1	1	1	0
199	HR-/HER2-	45	10			0		Lymph_nodes	1	1	0	0	0	0	0	0	0	0	0	0	0	1	0
200	HR-/HER2-	41	40	1	1	0	II	Chest_wall	1	1	0	0	0	0	0	0	0	0	0	0	0	1	1
201	HR-/HER2-	30	10	2	2	0	III	Lung	1	1	0	0	0	0	0	0	0	0	0	1	1	1	0
202	HR-/HER2-	45	60			1	IV	Lymph_nodes	0	0	0	0	0	0	0	0	1	0	1	0	0	1	0
203	HR-/HER2-	50			1	0		Breast	1	1	1	1	1	1	0	4	1	0	1	0	0	1	0
204	HR-/HER2-	37	60	1	0	0	I	Chest_wall	1	1	1	1	1	1	1	3	0	0	0	1	0	0	0
205	HR-/HER2-	51	80		0	0		Chest_wall	1	1	0	0	0	0	0	0	0	0	0	0	0	1	1
206	HR-/HER2-	44	60	2	2	0	III	Liver	1	1	1	1	0	1	0	0	0	0	1	0	1	0	0
207	HR-/HER2-	49	10	2	2	0	III	Liver	1	1	1	0	0	1	0	0	0	0	1	0	0	1	0
208	HR-/HER2-	38			0	0		Chest_wall	0	0	0	0	0	0	0	0	0	0	0	0	0	1	1
209	HR-/HER2-	36	70	2	3	0	III	Lymph_nodes	1	1	0	0	0	0	0	0	0	0	1	0	1	1	0
210	HR-/HER2-	39	30		1	0		Chest_wall	1	1	1	0	1	0	0	2	0	0	0	0	0	0	1
211	HR-/HER2-	52		1	0	0	I	Liver	1	1	1	0	0	1	0	1	0	0	1	0	0	0	0
212	HR-/HER2-	64	30			1	IV	Lymph_nodes	1	1	0	0	0	0	0	1	1	0	0	0	0	1	0
213	HR-/HER2-	30	80	1	0	0	I	Lung	1	1	1	0	0	1	0	0	0	0	0	1	0	1	0
214	HR-/HER2-	53	30			1	IV	Lymph_nodes	1	1	1	1	1	0	0	5	1	0	0	1	0	1	0
215	HR-/HER2-	37		2	0	0	II	Lung	1	1	0	1	0	0	0	0	0	0	0	1	0	0	0
216	HR-/HER2-	55	40		0	0		Liver	1	1	1	1	1	1	0	5	0	0	1	0	0	1	0
217	HR-/HER2-	44	50	2	1	0	II	Lymph_nodes	1	1	1	1	0	0	1	2	0	0	0	0	0	1	0
218	HR-/HER2-	57	50	2	3	0	III	Liver	1	1	0	0	0	0	0	0	0	0	1	0	1	0	0
219	HR-/HER2-	37	15		1	0		Lung	1	1	0	0	0	0	0	0	0	0	0	1	0	0	0
220	HR-/HER2-	55	70	1	3	0	III	Liver	1	1	0	1	0	0	0	0	0	0	1	0	0	0	0
221	HR-/HER2-	29	40	2	0	0	II	Chest_wall	1	1	1	1	0	0	0	1	0	0	0	1	0	0	1
222	HR-/HER2-	45				0		Chest_wall	1	1	1	1	0	1	0	3	0	0	0	0	0	0	1
223	HR-/HER2-	48	90	2	2	0	III	Chest_wall	1	1	1	0	0	0	1	4	0	0	0	0	1	1	1
224	HR-/HER2-	46	60		0	0		bone	1	1	0	0	0	0	0	0	0	0	0	0	1	0	0
225	HR-/HER2-	58	20	2	0	0	II	Chest_wall	1	1	0	0	0	0	0	0	0	0	0	0	0	1	1
226	HR-/HER2-	54	10			0		Chest_wall	1	1	0	1	1	0	0	2	0	0	0	0	0	0	1
227	HR-/HER2-	32	30	1	1	0	II	Liver	1	1	1	1	0	1	0	2	0	0	1	0	1	0	1
228	HR-/HER2-	61	10		2	0	III	Lung	1	1	1	0	0	0	0	0	0	0	0	1	0	1	0
229	HR-/HER2-	56	40	2	1	0	II	Lung	1	1	0	0	0	0	0	0	0	0	0	1	0	0	0
230	HR-/HER2-	60	50	2	3	0	III	Liver	1	1	0	0	0	0	0	0	0	0	1	0	1	1	0
231	HR-/HER2-	23	15	2	1	0	II	Chest_wall	0	1	1	0	0	0	0	0	0	0	0	1	0	0	1
232	HR-/HER2-	29	40	1	0	0	I	liver	1	1	1	0	0	1	0	1	0	0	1	1	0	1	0
233	HR-/HER2-	57	10	1	3	0	III	bone	1	1	1	1	0	1	0	0	0	0	0	0	1	0	0
234	HR-/HER2-	44	50	2	1	0	II	liver	1	1	0	1	0	0	0	0	0	0	1	1	1	1	0
235	HR-/HER2-	33	70	2	0	0	II	Chest_wall	1	1	0	0	0	0	0	1	1	0	0	0	1	1	1
236	HR-/HER2-	34	50	2	0	0	II	Lung	1	1	1	1	1	0	0	0	0	1	0	1	0	0	0
237	HR-/HER2-	33	30		0	0		liver	1	1	0	1	0	0	0	0	0	0	1	0	0	1	0
238	HR-/HER2-	58	60	1	0	0	I	bone	1	1	0	0	0	0	0	0	0	0	0	1	1	0	0
239	HR-/HER2-	44	75	1	1	0	II	liver	1	1	1	1	0	0	0	0	0	0	1	1	1	1	0
240	HR-/HER2-	48	80	2	2	0	III	bone	1	1	1	1	0	1	0	1	0	0	1	0	1	1	0
241	HR-/HER2-	29	80	3	3	0	III	Lymph_nodes	1	1	1	1	1	1	0	3	0	0	0	0	0	1	1
242	HR-/HER2-	44	10	1	1	1	IV	liver	0	1	0	1	0	0	0	5	0	0	1	1	1	0	0
243	HR-/HER2-	48	80			1	IV	breast	0	1	1	1	0	0	0	0	0	0	0	1	0	1	1
244	HR-/HER2-	37	20	2	1	0	II	liver	1	1	1	1	1	1	1	0	0	0	1	0	0	0	0
245	HR-/HER2-	40		1	3	0	III	Lymph_nodes	1	1	1	1	1	0	0	3	0	0	0	0	1	1	0
246	HR-/HER2-	35	70	2	0	0	II	Lymph_nodes	1	1	0	1	0	0	0	0	0	1	0	1	0	1	0
247	HR-/HER2-	44	70	2	3	0	III	Bone	1	1	1	1	1	1	1	2	0	0	1	0	1	1	0
248	HR-/HER2-	30	40	1	0	0	I	Lymph_nodes	0	1	1	1	0	0	0	0	0	0	0	1	1	1	0
249	HR-/HER2-	26	80	1	2	0	III	breast	1	1	1	1	0	1	0	2	1	0	0	0	0	1	0
250	HR-/HER2-	56	40	2	0	0	II	bone	1	1	1	1	0	1	0	0	0	0	1	0	1	0	0
251	HR-/HER2-	34	90	2	0	0	II	Chest_wall	1	1	1	1	0	1	1	1	0	0	1	1	1	1	1
252	HR-/HER2-	47	50	2	1	0	II	liver	1	1	1	1	0	1	0	1	0	0	1	0	0	1	0
253	HR-/HER2-	58	30	2	1	0	II	Chest_wall	1	1	1	1	1	0	0	1	0	0	0	1	1	0	1
254	HR-/HER2-	34	80	2	3	0	III	Lymph_nodes	1	1	1	1	1	0	0	1	0	0	0	1	0	1	0
255	HR-/HER2-	45		1	0	0	I	liver	1	1	1	1	1	1	0	9	0	0	1	1	1	0	0
256	HR-/HER2-	29	40	2	2	0	III	Lung	1	1	1	1	1	1	0	3	0	0	0	1	0	1	0
257	HR-/HER2-	64	10	1	2	0	III	Lymph_nodes	1	1	0	0	0	0	0	0	0	0	0	0	0	1	1
258	HR-/HER2-	58	80	2	0	0	II	liver	1	1	1	0	0	1	0	0	0	0	1	0	0	0	0
259	HR-/HER2-	35		2	2	0	III	bone	1	1	0	0	0	1	0	0	0	0	0	1	1	1	0
260	HR-/HER2-	62	20	1	0	0	I	Lymph_nodes	1	1	0	0	0	0	0	0	0	0	1	1	1	1	0
261	HR-/HER2-	60	60	2	1	0	II	bone	1	1	1	1	1	1	0	0	0	0	0	0	1	1	1
262	HR-/HER2-	42	40			0		liver	1	1	1	1	1	1	0	4	0	0	1	1	0	0	0
263	HR-/HER2-	55	20	2	2	0	III	liver	1	1	1	0	0	0	0	0	0	0	1	0	1	0	0
264	HR-/HER2-	52	50			1	IV	Lymph_nodes	1	1	1	0	0	0	0	0	0	0	0	0	0	1	1
265	HR-/HER2-	48	80	1	0	0	I	breast	0	1	1	1	0	0	0	0	0	0	0	0	1	1	1
266	HR-/HER2-	33	90	2	0	0	II	Lung	1	1	0	0	0	0	0	0	0	0	0	1	0	1	0
267	HR-/HER2-	52	50	1	1	0	II	Lymph_nodes	1	1	0	0	0	0	0	0	0	0	0	0	0	1	0
268	HR-/HER2-	50	15	2	0	0	II	bone	1	1	0	1	1	0	0	1	0	1	0	1	1	1	0
269	HR-/HER2-	61	90	2	0	0	II	Lymph_nodes	1	1	0	0	0	0	0	0	0	0	0	0	0	1	0
270	HR-/HER2-	48	50	2	0	0	II	Lymph_nodes	1	1	1	1	1	0	0	1	0	0	0	0	0	1	0
271	HR-/HER2-	50	50	2	1	0	II	Lung	1	1	0	0	0	0	0	0	0	1	0	1	1	1	0
272	HR-/HER2-	36	35	3	1	0	III	liver	1	1	1	1	1	1	1	1	0	0	1	1	0	1	1
273	HR-/HER2-	47				1	IV	liver	1	1	1	1	1	1	0	10	0	0	1	1	1	0	0
274	HR-/HER2-	28	90	2	0	1	IV	liver	1	1	1	1	1	1	1	3	0	0	1	1	0	1	0
275	HR-/HER2-	54	40	2	0	0	II	bone	1	1	1	1	1	0	1	2	0	0	0	0	1	1	0
276	HR-/HER2-	55	80	2	2	0	III	Lymph_nodes	1	1	1	0	0	1	0	3	0	0	0	0	0	1	0
277	HR-/HER2-	54	50	2	0	0	II	bone	1	1	0	1	0	0	0	0	0	1	1	1	1	1	1
278	HR-/HER2-	55				0		Chest_wall	1	1	1	1	1	1	0	1	1	0	0	1	1	1	1
279	HR-/HER2-	42	60	2	2	0	III	Lymph_nodes	1	1	1	1	0	0	0	0	0	0	0	0	0	1	1
280	HR-/HER2-	43	40	2	2	0	III	Chest_wall	1	1	0	1	1	1	0	2	0	0	0	1	1	0	1
281	HR-/HER2-	44	60	1	2	0	III	Lymph_nodes	1	1	0	0	0	0	0	0	0	0	1	1	1	1	0
282	HR-/HER2-	53	15	2	2	0	III	liver	1	1	1	1	1	1	0	2	0	1	1	1	1	1	0
283	HR-/HER2-	55	60	2	3	0	III	liver	1	1	1	1	1	1	1	0	0	0	1	0	1	1	0
284	HR-/HER2-	49	80		1	0		liver	1	1	1	1	0	0	0	2	0	0	1	1	1	0	0
285	HR-/HER2-	42	80	1	0	0	I	liver	1	1	1	1	1	1	0	0	1	0	1	1	1	1	0
286	HR-/HER2-	39	80		0	0		liver	1	1	1	0	0	0	0	0	0	0	1	1	1	1	0
287	HR-/HER2-	59	20	1	2	0	III	Lung	1	1	0	0	0	0	0	0	0	0	0	1	0	0	0
288	HR-/HER2-	29		1	0	0	I	Lymph_nodes	0	1	1	1	1	0	0	4	0	0	0	0	0	1	0
289	HR-/HER2-	40	30		0	0		Bone	1	1	0	0	0	0	0	1	0	0	0	1	1	1	0
290	HR-/HER2-	31	60	2	0	0	II	Lymph_nodes	1	1	1	0	0	0	0	0	0	0	0	0	0	1	0
291	HR-/HER2-	64	60			1	IV	Lung	0	1	0	0	0	0	0	0	0	0	0	1	0	0	0
292	HR-/HER2-	57	55	2	2	0	III	liver	1	1	0	0	0	0	0	0	0	0	1	1	1	1	1
293	HR-/HER2-	47			0	0		Lymph_nodes	1	1	0	0	0	0	0	0	0	0	0	0	0	1	1
294	HR-/HER2-	47	80	2	0	0	II	Chest_wall	1	1	0	0	0	0	0	0	0	0	0	1	1	1	1
295	HR-/HER2-	53		1	2	0	III	breast	1	1	1	1	1	1	0	6	1	0	0	0	0	1	0
296	HR-/HER2-	54	80	2	1	0	II	Chest_wall	1	1	1	1	0	1	0	0	1	0	0	1	0	1	1
