# Supplementary material for: Comprehensive genomic profiling of triple-negative breast cancer metastases identifies role of PKD1 in immunotherapy resistance
Source: J Clin Invest. 2026 Mar 2;136(5):e188989. doi: 10.1172/JCI188989 (PMC12948418; doi:10.1172/JCI188989)
Supplement: Supporting data values [file jci-136-188989-s210.xlsx]

## Sheet: Fig 1B
Breast_met	Brain_met	Liver_met	Lung_met	Bone_met	Lymph_node_met	Chest_wall_met
1	0	0	1	1	1	1
0	0	0	1	0	1	0
0	0	1	0	0	1	1
0	0	1	1	0	0	1
1	0	0	1	1	1	1
0	0	0	0	0	1	0
0	1	1	0	1	0	0
0	0	1	0	0	1	0
0	0	0	1	0	1	1
0	0	1	1	0	1	0
0	0	1	1	0	1	0
0	0	1	0	0	1	0
0	0	1	0	1	0	0
0	0	0	0	0	0	1
0	0	0	0	0	1	1
0	0	0	1	1	1	0
0	0	1	1	1	0	0
0	0	1	1	1	1	1
0	0	0	0	0	1	0
0	0	0	0	1	1	0
0	0	0	1	1	1	0
1	0	0	0	0	1	1
1	0	0	0	1	1	0
1	0	0	0	0	0	1
0	0	0	0	0	0	1
1	0	0	0	1	1	0
0	0	0	1	0	1	0
1	0	0	0	1	1	0
1	0	0	1	1	1	0
0	0	0	0	0	1	1
1	0	0	1	1	1	0
0	0	1	1	0	0	0
0	0	1	1	0	1	0
0	0	1	0	1	1	0
0	0	0	0	0	0	0
1	0	0	1	1	1	1
0	0	1	0	1	1	1
0	0	0	1	1	1	1
0	0	0	1	0	1	1
1	0	0	0	1	1	1
0	0	0	0	1	1	0
0	0	1	1	1	1	1
0	0	1	1	0	1	0
0	1	0	1	1	0	0
0	0	1	1	1	0	0
0	0	0	0	0	1	1
0	1	0	1	0	1	0
0	0	0	0	0	1	0
0	0	0	1	0	1	1
0	0	1	1	0	0	0
0	1	1	0	1	0	1
0	0	0	1	0	0	0
0	1	1	1	0	1	0
0	0	0	0	1	1	1
0	1	1	1	0	1	1
0	0	0	1	0	0	1
1	0	0	0	0	0	0
0	1	0	1	0	1	1
1	0	0	0	0	1	0
1	0	0	1	1	1	0
0	0	0	1	1	1	1
1	0	0	0	0	1	0
0	0	0	1	0	0	0
0	0	0	1	0	1	1
0	0	0	0	0	1	1
0	0	1	0	1	1	0
1	0	0	0	1	0	1
0	0	1	1	1	1	0
0	0	1	1	1	1	1
0	0	0	1	0	0	0
0	0	1	1	0	1	0
0	1	0	0	1	1	0
1	0	0	1	0	1	0
0	0	1	1	0	1	0
0	1	0	1	0	1	0
0	0	0	1	0	1	0
0	0	1	1	1	1	0
0	0	0	0	0	1	0
0	0	0	0	0	1	0
1	1	1	1	0	1	1
1	0	0	1	0	1	0
0	0	0	1	0	1	0
0	0	0	1	0	0	0
0	0	1	1	1	1	0
0	0	0	0	1	1	0
0	0	1	0	1	1	0
0	0	0	0	1	0	0
0	0	1	0	1	1	1
0	0	0	1	0	1	0
0	0	0	1	1	1	0
0	0	0	1	0	1	0
1	0	1	0	1	1	0
1	0	1	0	0	1	0
0	0	1	0	1	1	1
0	0	1	0	1	1	0
1	0	0	1	1	1	1
0	0	0	1	1	1	1
0	0	0	0	0	1	1
0	0	0	0	0	1	0
0	0	1	0	1	0	0
0	0	1	0	1	0	0
0	0	0	1	1	1	0
0	0	0	1	0	0	0
0	0	1	0	0	0	0
0	0	0	0	0	0	1
0	0	0	0	0	1	1
0	0	0	1	1	0	1
0	0	0	1	0	1	1
0	0	0	0	0	0	1
1	0	0	0	1	1	1
1	0	0	1	1	1	0
0	0	0	0	0	1	0
0	0	0	0	1	1	1
0	0	0	1	0	1	0
0	0	1	0	1	0	0
0	0	0	1	0	0	0
0	0	0	1	1	1	0
0	0	0	1	1	0	0
0	0	0	0	0	0	1
0	0	1	0	1	1	0
0	0	0	1	0	0	0
0	0	1	0	0	1	0
0	0	0	0	0	1	0
0	1	0	1	1	1	0
0	0	0	0	0	1	1
1	0	1	0	0	1	0
0	0	0	0	0	1	0
0	0	0	1	0	0	0
0	0	0	0	0	1	1
0	0	0	0	1	1	0
1	0	0	1	1	1	0
0	0	0	1	1	0	0
0	0	0	0	0	1	0
0	0	0	0	0	0	0
0	0	1	0	1	1	0
0	0	1	0	1	1	0
0	0	1	0	0	0	0
1	0	0	0	0	1	1
1	0	0	0	0	1	0
0	0	1	0	0	0	0
0	0	0	0	0	1	0
0	1	0	1	1	1	0
0	0	0	0	0	1	0
1	0	0	0	0	1	0
0	0	0	0	1	1	1
0	0	1	1	0	1	0
0	0	0	1	1	1	0
0	0	1	1	1	1	1
0	0	1	0	1	1	0
0	1	1	1	0	1	0
0	0	0	0	0	1	0
0	0	1	1	1	1	1
0	0	1	0	1	0	0
1	0	0	0	0	1	0
0	0	1	0	1	0	1
0	0	0	1	0	1	0
0	1	0	1	1	0	0
0	0	1	0	0	0	0
0	0	1	1	0	1	0
0	0	0	1	0	1	1
0	0	0	1	1	1	1
0	0	0	0	1	1	0
1	0	0	1	1	1	0
0	0	1	0	0	1	0
0	0	1	0	1	1	0
0	0	0	1	1	1	1
0	0	0	1	1	1	0
0	0	0	0	1	1	1
0	0	0	0	0	1	1
0	0	1	1	0	0	0
0	0	0	1	0	1	0
1	0	0	0	1	1	0
1	0	0	1	1	1	1
1	0	0	1	1	1	1
0	0	0	0	0	1	1
0	0	1	0	0	0	0
0	0	1	0	0	1	1
0	0	0	1	0	0	0
0	0	0	1	0	0	0
0	0	0	0	0	1	1
1	0	0	0	1	0	0
0	0	0	1	0	1	0
0	0	0	1	0	1	0
0	0	0	0	0	0	1
0	0	0	1	1	1	0
0	0	0	0	0	1	0
0	0	1	0	1	1	0
0	0	0	1	0	0	0
0	0	0	0	0	0	0
1	0	0	0	0	1	0
0	0	0	0	0	1	1
0	0	0	1	0	1	0
1	0	0	0	0	1	0
0	0	0	1	0	0	0
0	0	0	0	1	1	0
0	0	0	0	0	1	1
0	0	0	0	1	0	0
1	0	0	1	1	1	0
0	0	0	0	0	1	0
0	0	0	0	0	1	1
0	0	0	1	1	1	0
1	0	1	0	0	1	0
1	0	1	0	0	1	0
0	0	0	1	0	0	0
0	0	0	0	0	1	1
0	0	1	0	1	0	0
0	0	1	0	0	1	0
0	0	0	0	0	1	1
0	0	1	0	1	1	0
0	0	0	0	0	0	1
0	0	1	0	0	0	0
1	0	0	0	0	1	0
0	0	0	1	0	1	0
1	0	0	1	0	1	0
0	0	0	1	0	0	0
0	0	1	0	0	1	0
0	0	0	0	0	1	0
0	0	1	0	1	0	0
0	0	0	1	0	0	0
0	0	1	0	0	0	0
0	0	0	1	0	0	1
0	0	0	0	0	0	1
0	0	0	0	1	1	1
0	0	0	0	1	0	0
0	0	0	0	0	1	1
0	0	0	0	0	0	1
0	0	1	0	1	0	1
0	0	0	1	0	1	0
0	0	0	1	0	0	0
0	0	1	0	1	1	0
0	0	0	1	0	0	1
0	0	1	1	0	1	0
0	0	0	0	1	0	0
0	0	1	1	1	1	0
1	0	0	0	1	1	1
0	1	0	1	0	0	0
0	0	1	0	0	1	0
0	0	0	1	1	0	0
0	0	1	1	1	1	0
0	0	1	0	1	1	0
0	0	0	0	0	1	1
0	0	1	1	1	0	0
0	0	0	1	0	1	1
0	0	1	0	0	0	0
0	0	0	0	1	1	0
0	1	0	1	0	1	0
0	0	1	0	1	1	0
0	0	0	1	1	1	0
1	0	0	0	0	1	0
0	0	1	0	1	0	0
0	0	1	1	1	1	1
0	0	1	0	0	1	0
0	0	0	1	1	0	1
0	0	0	1	0	1	0
0	0	1	1	1	0	0
0	0	0	1	0	1	0
0	0	0	0	0	1	1
0	0	1	0	0	0	0
0	0	0	1	1	1	0
0	0	1	1	1	1	0
0	0	0	0	1	1	1
0	0	1	1	0	0	0
0	0	1	0	1	0	0
0	0	0	0	0	1	1
0	0	0	0	1	1	1
0	0	0	1	0	1	0
0	0	0	0	0	1	0
0	1	0	1	1	1	0
0	0	0	0	0	1	0
0	0	0	0	0	1	0
0	1	0	1	1	1	0
0	0	1	1	0	1	1
0	0	1	1	1	0	0
0	0	1	1	0	1	0
0	0	0	0	1	1	0
0	0	0	0	0	1	0
0	1	1	1	1	1	1
1	0	0	1	1	1	1
0	0	0	0	0	1	1
0	0	0	1	1	0	1
0	0	1	1	1	1	0
0	1	1	1	1	1	0
0	0	1	0	1	1	0
0	0	1	1	1	0	0
1	0	1	1	1	1	0
0	0	1	1	1	1	0
0	0	0	1	0	0	0
0	0	0	0	0	1	0
0	0	0	1	1	1	0
0	0	0	0	0	1	0
0	0	0	1	0	0	0
0	0	1	1	1	1	1
0	0	0	0	0	1	1
0	0	0	1	1	1	1
1	0	0	0	0	1	0
1	0	0	1	0	1	1

## Sheet: Fig 1C
Number	Biopsied_met
1	Breast
2	Lymph_nodes
3	Liver
4	Liver
5	breast
6	Lymph_nodes
7	Liver
8	Liver
9	Lymph_nodes
10	liver
11	Lung
12	Lymph_nodes
13	Liver
14	Chest_wall
15	Chest_wall
16	Chest_wall
17	Liver
18	breast
19	Breast
20	Lymph_nodes
21	Lymph_nodes
22	Breast
23	Breast
24	Chest_wall
25	Chest_wall
26	Breast
27	Lymph_nodes
28	Lymph_nodes
29	Breast
30	Lymph_nodes
31	Lung
32	Liver
33	others
34	Lymph_nodes
35	Breast
36	Lymph_nodes
37	Liver
38	Chest_wall
39	Lymph_nodes
40	Lymph_nodes
41	Lymph_nodes
42	Lymph_nodes
43	Liver
44	Lung
45	others
46	Chest_wall
47	Lung
48	Lymph_nodes
49	Lymph_nodes
50	Lung
51	Liver
52	Lung
53	Liver
54	Lymph_nodes
55	Chest_wall
56	Chest_wall
57	Breast
58	Lymph_nodes
59	Breast
60	Lymph_nodes
61	Chest_wall
62	Lymph_nodes
63	Lung
64	Lymph_nodes
65	Chest_wall
66	Liver
67	Breast
68	Lymph_nodes
69	Lung
70	Lung
71	Liver
72	Lymph_nodes
73	Lung
74	Liver
75	Lung
76	Lymph_nodes
77	Lymph_nodes
78	Lymph_nodes
79	Lymph_nodes
80	Lymph_nodes
81	Breast
82	Lung
83	Lung
84	Lymph_nodes
85	Lymph_nodes
86	Liver
87	Bone
88	Liver
89	Lymph_nodes
90	Lymph_nodes
91	Lymph_nodes
92	Breast
93	liver
94	Chest_wall
95	Liver
96	Breast
97	Bone
98	Lymph_nodes
99	Lymph_nodes
100	Liver
101	Liver
102	Lymph_nodes
103	Lung
104	Liver
105	Chest_wall
106	Breast
107	Chest_wall
108	Chest_wall
109	Chest_wall
110	Breast
111	Bone
112	Lymph_nodes
113	Chest_wall
114	Lung
115	Lung
116	Lung
117	Lung
118	Lung
119	Chest_wall
120	Liver
121	Lung
122	Liver
123	Lymph_nodes
124	Lymph_nodes
125	Chest_wall
126	liver
127	Lymph_nodes
128	Lung
129	Chest_wall
130	Lymph_nodes
131	Bone
132	Lung
133	Lymph_nodes
134	others
135	liver
136	Liver
137	Liver
138	Chest_wall
139	Lymph_nodes
140	Liver
141	Lymph_nodes
142	Lymph_nodes
143	Lymph_nodes
144	Lymph_nodes
145	Chest_wall
146	Liver
147	Bone
148	Chest_wall
149	Lymph_nodes
150	Liver
151	Lymph_nodes
152	Liver
153	Liver
154	breast
155	Liver
156	Lung
157	Lung
158	Liver
159	Lung
160	Chest_wall
161	Lymph_nodes
162	Lymph_nodes
163	breast
164	Liver
165	Liver
166	Chest_wall
167	Lung
168	Breast
169	Lymph_nodes
170	Liver
171	Lymph_nodes
172	breast
173	Lymph_nodes
174	breast
175	Lymph_nodes
176	Liver
177	Liver
178	Lung
179	Lung
180	Chest_wall
181	Breast
182	Lung
183	Lung
184	Chest_wall
185	Lymph_nodes
186	Lymph_nodes
187	Lymph_nodes
188	Lung
189	Breast
190	Breast
191	Lymph_nodes
192	Lung
193	Lymph_nodes
194	Lung
195	Lymph_nodes
196	Breast
197	Bone
198	Breast
199	Lymph_nodes
200	Chest_wall
201	Lung
202	Lymph_nodes
203	Breast
204	Chest_wall
205	Chest_wall
206	Liver
207	Liver
208	Chest_wall
209	Lymph_nodes
210	Chest_wall
211	Liver
212	Lymph_nodes
213	Lung
214	Lymph_nodes
215	Lung
216	Liver
217	Lymph_nodes
218	Liver
219	Lung
220	Liver
221	Chest_wall
222	Chest_wall
223	Chest_wall
224	bone
225	Chest_wall
226	Chest_wall
227	Liver
228	Lung
229	Lung
230	Liver
231	Chest_wall
232	liver
233	bone
234	liver
235	Chest_wall
236	Lung
237	liver
238	bone
239	liver
240	bone
241	Lymph_nodes
242	liver
243	breast
244	liver
245	Lymph_nodes
246	Lymph_nodes
247	Bone
248	Lymph_nodes
249	breast
250	bone
251	Chest_wall
252	liver
253	Chest_wall
254	Lymph_nodes
255	liver
256	Lung
257	Lymph_nodes
258	liver
259	bone
260	Lymph_nodes
261	bone
262	liver
263	liver
264	Lymph_nodes
265	breast
266	Lung
267	Lymph_nodes
268	bone
269	Lymph_nodes
270	Lymph_nodes
271	Lung
272	liver
273	liver
274	liver
275	bone
276	Lymph_nodes
277	bone
278	Chest_wall
279	Lymph_nodes
280	Chest_wall
281	Lymph_nodes
282	liver
283	liver
284	liver
285	liver
286	liver
287	Lung
288	Lymph_nodes
289	Bone
290	Lymph_nodes
291	Lung
292	liver
293	Lymph_nodes
294	Chest_wall
295	breast
296	Chest_wall

## Sheet: Fig 2A
BZ2101675K	2000060S	BZ2003827K	BZ2004922K	BZ2003668K	BZ2101891K	BZ2002975K	B2001787S	1902157K	BZ2101226K	1901430K	BZ2002717K	BZ2101759K	BZ2004595K	BZ2102272K	1801082S	BZ2004835K	B2000557K	1902398S	BZ2005212K	1900435K	B2001074S	1900365K	1902345K	1900416K	BZ2003558K	BZ2100301K	BZ2005039K	B2000347S	1800930K	1900243K	1900413K	1900870S	1901979S	1902272K	B2001053K	BZ2002185K	BZ2002659K	BZ2002961K	BZ2003292K	BZ2003942K	BZ2004178K	BZ2004690K	BZ2005523K	BZ2102271K	BZ2104455K	1902137S	BZ2004769K	BZ2100600K	BZ2004409K
TP53	Frame_Shift_Ins	Missense_Mutation	Frame_Shift_Del	Nonsense_Mutation	Missense_Mutation	Missense_Mutation	Frame_Shift_Ins	Missense_Mutation	Missense_Mutation	Missense_Mutation	In_Frame_Del	Missense_Mutation	Missense_Mutation	Missense_Mutation	Missense_Mutation	Frame_Shift_Ins	Missense_Mutation	Missense_Mutation	Missense_Mutation	Missense_Mutation	Missense_Mutation	Missense_Mutation	Nonsense_Mutation	Nonsense_Mutation	Missense_Mutation	Missense_Mutation	Missense_Mutation	Missense_Mutation	Frame_Shift_Del	Missense_Mutation	Missense_Mutation	Frame_Shift_Del	Missense_Mutation	Splice_Site	Missense_Mutation	Missense_Mutation	Splice_Site	Missense_Mutation	Missense_Mutation	Missense_Mutation	Missense_Mutation	Nonsense_Mutation	Missense_Mutation	In_Frame_Del	Missense_Mutation	Missense_Mutation	Missense_Mutation	Missense_Mutation	Frame_Shift_Del
PIK3CA	In_Frame_Del	Missense_Mutation	In_Frame_Del	Missense_Mutation	Missense_Mutation	Missense_Mutation	Missense_Mutation	Missense_Mutation	Missense_Mutation	In_Frame_Ins	Missense_Mutation	Missense_Mutation	Missense_Mutation	Missense_Mutation	Missense_Mutation	Missense_Mutation	Multi_Hit	Missense_Mutation	Missense_Mutation	Missense_Mutation	In_Frame_Del	Missense_Mutation	Missense_Mutation	Missense_Mutation	Missense_Mutation	Missense_Mutation	Missense_Mutation	Missense_Mutation	Missense_Mutation	Missense_Mutation	In_Frame_Del	Missense_Mutation	Missense_Mutation	Missense_Mutation	Missense_Mutation	Missense_Mutation	Missense_Mutation	Missense_Mutation	Missense_Mutation	Missense_Mutation	Multi_Hit	Missense_Mutation	Missense_Mutation	Missense_Mutation	Missense_Mutation	Missense_Mutation
RYR2	Missense_Mutation	Multi_Hit	In_Frame_Del	Missense_Mutation	Missense_Mutation	Missense_Mutation	Nonsense_Mutation																																								Missense_Mutation	Missense_Mutation	Missense_Mutation
USH2A								Missense_Mutation	Missense_Mutation	Missense_Mutation																																					Missense_Mutation	Missense_Mutation
KMT2D											Missense_Mutation	Missense_Mutation																																					Nonsense_Mutation
PKD1													Missense_Mutation																																		Missense_Mutation		Missense_Mutation
PTEN	Frame_Shift_Del	Splice_Site												Nonsense_Mutation	Frame_Shift_Del	Nonsense_Mutation
CREBBP			Missense_Mutation					Missense_Mutation			Missense_Mutation						Missense_Mutation
KMT2B																		Missense_Mutation	Missense_Mutation	Multi_Hit																													Missense_Mutation
NOTCH1	Missense_Mutation			Nonsense_Mutation																																												In_Frame_Del
RB1														Multi_Hit	Nonsense_Mutation						Nonsense_Mutation	Nonsense_Mutation
ERBB3					Missense_Mutation												Missense_Mutation						Missense_Mutation	Missense_Mutation																							Multi_Hit
PTPRD																									Missense_Mutation	Splice_Site
ARID1A		Missense_Mutation																																													Nonsense_Mutation
MAP1A											Missense_Mutation
ERBB2						Missense_Mutation											In_Frame_Del	Missense_Mutation					Missense_Mutation	Missense_Mutation			Missense_Mutation	Missense_Mutation																			Missense_Mutation
NOTCH3
ARID1B
PTPRN2																											Missense_Mutation		Missense_Mutation
SPEN				Frame_Shift_Ins
[truncated: 229 more columns]

## Sheet: Fig 2B
	BZ2101675K	2000060S	BZ2003827K	BZ2004922K	BZ2003668K	BZ2101891K	BZ2002975K	B2001787S	1902157K	BZ2101226K	1901430K	BZ2002717K	BZ2101759K	BZ2004595K	BZ2102272K	1801082S	BZ2004835K	B2000557K	1902398S	BZ2005212K	1900435K	B2001074S	1900365K	1902345K	1900416K	BZ2003558K	BZ2100301K	BZ2005039K	B2000347S	1800930K	1900243K	1900413K	1900870S	1901979S	1902272K	B2001053K	BZ2002185K	BZ2002659K	BZ2002961K	BZ2003292K	BZ2003942K	BZ2004178K	BZ2004690K	BZ2005523K	BZ2102271K	BZ2104455K	1902137S	BZ2004769K	BZ2100600K
PIK3CA:p.H1047R	NA	Missense_Mutation	NA	NA	Missense_Mutation	Missense_Mutation	Missense_Mutation	Missense_Mutation	NA	NA	Missense_Mutation	Missense_Mutation	NA	Missense_Mutation	Missense_Mutation	Missense_Mutation	NA	Missense_Mutation	Missense_Mutation	NA	NA	NA	NA	NA	NA	Missense_Mutation	Missense_Mutation	Missense_Mutation	Missense_Mutation	NA	NA	NA	NA	Missense_Mutation	Missense_Mutation	Missense_Mutation	Missense_Mutation	Missense_Mutation	Missense_Mutation	NA	NA	NA	Missense_Mutation	Missense_Mutation	Missense_Mutation	Missense_Mutation	NA	NA	NA
AKT1:p.E17K	NA	NA	NA	NA	NA	NA	NA	NA	Missense_Mutation	NA	NA	NA	NA	NA	NA	NA	NA	NA	NA	NA	NA	NA	NA	NA	NA	NA	NA	NA	NA	NA	NA	NA	NA	NA	NA	NA	NA	NA	NA	NA	NA	NA	NA	NA	NA	NA	NA	NA	NA
TP53:p.R116Q	NA	NA	NA	NA	NA	NA	NA	Missense_Mutation	NA	Missense_Mutation	NA	NA	NA	NA	NA	NA	NA	NA	NA	NA	NA	NA	NA	NA	NA	NA	NA	NA	NA	NA	NA	NA	NA	NA	NA	NA	NA	NA	NA	NA	NA	NA	NA	NA	Missense_Mutation	NA	NA	NA	NA
TP53:p.R43H	NA	NA	NA	NA	NA	NA	NA	NA	NA	NA	NA	Missense_Mutation	NA	NA	NA	NA	NA	NA	NA	NA	NA	NA	NA	NA	NA	NA	NA	NA	NA	NA	NA	NA	NA	NA	NA	NA	NA	NA	NA	NA	NA	NA	NA	NA	NA	NA	NA	NA	NA
TP53:p.R141H	NA	Missense_Mutation	NA	NA	NA	NA	NA	NA	Missense_Mutation	NA	NA	NA	NA	NA	NA	NA	NA	NA	NA	NA	NA	NA	NA	NA	NA	NA	NA	NA	NA	NA	NA	NA	NA	NA	NA	NA	NA	NA	NA	NA	NA	NA	NA	NA	NA	NA	NA	NA	NA
TP53:p.R81X	NA	NA	NA	Nonsense_Mutation	NA	NA	NA	NA	NA	NA	NA	NA	NA	NA	NA	NA	NA	NA	NA	NA	NA	NA	NA	NA	NA	NA	NA	NA	NA	NA	NA	NA	NA	NA	NA	NA	NA	NA	NA	NA	NA	NA	NA	NA	NA	NA	NA	NA	NA
[truncated: 230 more columns]

## Sheet: Fig 2C
	1800193K	1800389K	1800450S	1800647K	1800697S	1800703S	1800749K	1800766S	1800773K	1800800K	1800804K	1800930K	1800942K	1801055S	1801075S	1801078S	1801082S	1801113S	1801138S	1801143S	1801230K	1801231K	1900078K	1900089S	1900144K	1900152S	1900205K	1900208K	1900215S	1900222S	1900243K	1900312K	1900361S	1900365K	1900376K	1900413K	1900416K	1900417S	1900430K	1900435K	1900474S	1900478S	1900495K	1900513S	1900515K	1900540K	1900558K	1900560S	1900593S
MYC			amp							del			amp		amp	amp		amp		amp			amp		amp		amp	amp		amp	amp		amp	amp	amp			amp				amp	amp					amp
PIK3CA				del							amp			del											amp					amp						amp	amp						amp
DEK			amp							del			amp								amp		del		amp		amp	amp		amp					amp	amp	amp	amp											del
FH	amp		amp	del		amp				del	amp				amp		amp								amp			amp		amp											amp		amp					amp
AKT3	amp		amp	del		amp				del	amp						amp					amp			amp		amp	amp		amp				amp			amp	amp			amp		amp	amp				amp
JAK2			amp		amp	amp				del						del								amp	amp	amp
CCND1			del		amp	amp		amp				amp			amp						amp	amp					amp			amp	amp				amp	amp	amp											del
MDM4			amp							del			amp		amp		amp	amp	amp						amp		amp							amp		amp	amp											amp
ANKRD11						amp										del											amp		amp	amp						amp	amp	amp											amp
IRS2	amp									del	amp		del	amp	amp										amp		amp	amp									amp						del			del		amp
[truncated: 175 more columns]

## Sheet: Fig 3A
	FUSCC.pri	FUSCC.meta	p.val
TP53	0.81746	0.761733	0.1329
PIK3CA	0.194444	0.209386	0.7423
RYR2	0.0674603	0.0974729	0.2706
USH2A	0.0515873	0.0902527	0.0912
KMT2D	0.0436508	0.0866426	0.0518
PKD1	0.0396825	0.0830325	0.0452
PTEN	0.0714286	0.0722022	1
CREBBP	0.0119048	0.0649819	0.0015
NOTCH1	0.015873	0.0613718	0.0085
KMT2B	0.0119048	0.0613718	0.0035
RB1	0.047619	0.0577617	0.7019
ERBB3	0.015873	0.0505415	0.0302
PTPRD	0.0119048	0.0505415	0.0131
ARID1A	0.0198413	0.0469314	0.0877
MAP1A	0.0119048	0.0469314	0.022
ERBB2	0.0198413	0.0433213	0.1492
SPEN	0.0357143	0.0397112	0.8231
NF1	0.0357143	0.0397112	0.8203
AKT1	0.031746	0.0397112	0.6533
TSC2	0.015873	0.0397112	0.1159
ARID1B	0.00396825	0.0397112	0.0048
ATN1	0.015873	0.0361011	0.1841
BRCA2	0.015873	0.0361011	0.1789
GRIN2A	0.015873	0.0361011	0.1777
PREX2	0.0119048	0.0361011	0.0956
FAM47C	0.00793651	0.0361011	0.0354
TBX3	0.00396825	0.0361011	0.0127
PIK3R1	0.0436508	0.032491	0.6412
FASN	0.0277778	0.032491	0.8045
APC	0.0277778	0.032491	0.7999
NOS1	0.015873	0.032491	0.2772
USP9X	0.015873	0.032491	0.2713
TEK	0.0119048	0.032491	0.1469
COL2A1	0.0119048	0.032491	0.1464
MAP3K1	0.00793651	0.032491	0.0653
INSR	0.00793651	0.032491	0.067
TERT	0.00793651	0.032491	0.0697
ATRX	0.031746	0.0288809	1
CDH1	0.015873	0.0288809	0.3832
TYK2	0.0119048	0.0288809	0.2311
COL1A1	0.0119048	0.0288809	0.2238
MAP2	0.0119048	0.0288809	0.2308
PHKA2	0.0119048	0.0288809	0.2301
FGFR1	0.00793651	0.0288809	0.112
ABCB1	0.00793651	0.0288809	0.112
HDAC5	0.00793651	0.0288809	0.1119
RICTOR	0.00396825	0.0288809	0.0386
KMT2C	0.0753968	0.0252708	0.0099
ATR	0.0357143	0.0252708	0.6061
NOTCH2	0.031746	0.0252708	0.8024
INSRR	0.0238095	0.0252708	1
ERBB4	0.0119048	0.0252708	0.3444
RUNX1	0.0119048	0.0252708	0.337
ZHX2	0.0119048	0.0252708	0.3431
PIK3CG	0.00793651	0.0252708	0.1749
PLCG1	0.00793651	0.0252708	0.1772
KCNB2	0.00793651	0.0252708	0.1767
KDM6A	0.00793651	0.0252708	0.1813
XDH	0.00793651	0.0252708	0.1728
MAPK4	0.00396825	0.0252708	0.0738
ASXL1	0.0238095	0.0216607	1
SETD2	0.0238095	0.0216607	1
AXL	0.015873	0.0216607	0.7552
CUX1	0.015873	0.0216607	0.7613
JAK1	0.0119048	0.0216607	0.5133
PRKDC	0.0119048	0.0216607	0.509
PTK2	0.0119048	0.0216607	0.5072
TEP1	0.0119048	0.0216607	0.5035
DNMT3A	0.00793651	0.0216607	0.2815
HK3	0.00793651	0.0216607	0.2882
ATP2B2	0.00793651	0.0216607	0.2852
DNMT1	0.00793651	0.0216607	0.2913
EPAS1	0.00793651	0.0216607	0.2856
MAST2	0.00793651	0.0216607	0.2909
PRKCB	0.00793651	0.0216607	0.2827
RET	0.00793651	0.0216607	0.282
TOP3A	0.00793651	0.0216607	0.2854
FES	0.00396825	0.0216607	0.1284
GATA3	0.00396825	0.0216607	0.1225
HDAC6	0.00396825	0.0216607	0.1259
PGR	0.00396825	0.0216607	0.1237
PIK3CD	0.00396825	0.0216607	0.1304
PRKCG	0.00396825	0.0216607	0.1258
FOXA1	0.0357143	0.0180505	0.2739
NCOR1	0.0277778	0.0180505	0.5625
BCOR	0.0198413	0.0180505	1
AKAP3	0.015873	0.0180505	1
EHMT2	0.015873	0.0180505	1
ROCK2	0.015873	0.0180505	1
DYRK1A	0.0119048	0.0180505	0.7255
FGFR3	0.0119048	0.0180505	0.7283
HIST1H1C	0.0119048	0.0180505	0.7193
MAP1B	0.0119048	0.0180505	0.7347
MAP4	0.0119048	0.0180505	0.7254
PRDM1	0.0119048	0.0180505	0.7428
SF3B1	0.0119048	0.0180505	0.7143
SMARCA4	0.0119048	0.0180505	0.7244
MAP2K1	0.00793651	0.0180505	0.4538
ALK	0.00793651	0.0180505	0.4451
FLT4	0.00793651	0.0180505	0.4461
HDAC4	0.00793651	0.0180505	0.4449
PIKFYVE	0.00793651	0.0180505	0.4516
PLK2	0.00793651	0.0180505	0.4499
TNK2	0.00793651	0.0180505	0.4563
WNK3	0.00793651	0.0180505	0.4564
BRAF	0.00396825	0.0180505	0.2166
CBL	0.00396825	0.0180505	0.2099
FGFR2	0.00396825	0.0180505	0.217
MAP3K5	0.00396825	0.0180505	0.2138
NCOA1	0.00396825	0.0180505	0.211
PDE4C	0.00396825	0.0180505	0.2196
PRKCQ	0.00396825	0.0180505	0.2213
CIC	0.0238095	0.0144404	0.5344
BRCA1	0.015873	0.0144404	1
CDKN2A	0.015873	0.0144404	1
CHRNA4	0.015873	0.0144404	1
MAP3K6	0.015873	0.0144404	1
MERTK	0.015873	0.0144404	1
PRKCE	0.015873	0.0144404	1
BCR	0.0119048	0.0144404	1
FOXO3	0.0119048	0.0144404	1
OR2L2	0.0119048	0.0144404	1
ROCK1	0.0119048	0.0144404	1
CNOT3	0.00793651	0.0144404	0.6959
CTCF	0.00793651	0.0144404	0.6864
DGKG	0.00793651	0.0144404	0.7017
MECOM	0.00793651	0.0144404	0.6897
PDGFRB	0.00793651	0.0144404	0.6863
PNPLA3	0.00793651	0.0144404	0.6893
SHC1	0.00793651	0.0144404	0.6988
AFF2	0.00396825	0.0144404	0.3691
CDK16	0.00396825	0.0144404	0.3762
EPHB1	0.00396825	0.0144404	0.3781
ERCC4	0.00396825	0.0144404	0.3718
FLT3	0.00396825	0.0144404	0.3714
LCK	0.00396825	0.0144404	0.3707
MAPT	0.00396825	0.0144404	0.371
MST1R	0.00396825	0.0144404	0.373
NFKB2	0.00396825	0.0144404	0.3743
NOS3	0.00396825	0.0144404	0.387
SGK1	0.00396825	0.0144404	0.3743
TGFBR1	0.00396825	0.0144404	0.3717
MET	0.0198413	0.0108303	0.4905
ATM	0.015873	0.0108303	0.717
CACNA1D	0.015873	0.0108303	0.7166
EPHB2	0.015873	0.0108303	0.7036
KCNJ5	0.015873	0.0108303	0.707
AXIN1	0.0119048	0.0108303	1
CDC25B	0.0119048	0.0108303	1
CNR1	0.0119048	0.0108303	1
CSNK2A1	0.0119048	0.0108303	1
HSP90AB1	0.0119048	0.0108303	1
MCL1	0.0119048	0.0108303	1
NTRK1	0.0119048	0.0108303	1
PARP1	0.0119048	0.0108303	1
TTK	0.0119048	0.0108303	1
EPHB4	0.00793651	0.0108303	1
GPS2	0.00793651	0.0108303	1
ITK	0.00793651	0.0108303	1
KCNJ14	0.00793651	0.0108303	1
KDR	0.00793651	0.0108303	1
MMP9	0.00793651	0.0108303	1
PIWIL1	0.00793651	0.0108303	1
STAG2	0.00793651	0.0108303	1
TLR4	0.00793651	0.0108303	1
ZAP70	0.00793651	0.0108303	1
ZFP36L1	0.00793651	0.0108303	1
MSH2	0.00396825	0.0108303	0.6258
WEE1	0.00396825	0.0108303	0.6197
BTK	0.00396825	0.0108303	0.6243
CSF1R	0.00396825	0.0108303	0.6284
ECT2L	0.00396825	0.0108303	0.6176
EGFR	0.00396825	0.0108303	0.6315
EPHA2	0.00396825	0.0108303	0.6317
GAB2	0.00396825	0.0108303	0.6202
IRS1	0.00396825	0.0108303	0.6265
LYN	0.00396825	0.0108303	0.624
MAP4K5	0.00396825	0.0108303	0.6237
MED23	0.00396825	0.0108303	0.627
NFKB1	0.00396825	0.0108303	0.6241
NOS2	0.00396825	0.0108303	0.6233
PAK1	0.00396825	0.0108303	0.6224
PALB2	0.00396825	0.0108303	0.6186
PI4KB	0.00396825	0.0108303	0.6251
SMAD4	0.00396825	0.0108303	0.6237
HRAS	0.0238095	0.00722022	0.1588
FGFR4	0.0198413	0.00722022	0.2648
TET2	0.0198413	0.00722022	0.2596
FBXW7	0.015873	0.00722022	0.4303
RPTOR	0.015873	0.00722022	0.4357
ALOX5	0.0119048	0.00722022	0.6694
CBFB	0.0119048	0.00722022	0.6668
HDAC9	0.0119048	0.00722022	0.6685
PAK2	0.0119048	0.00722022	0.6735
PLK3	0.0119048	0.00722022	0.6758
SIRT1	0.0119048	0.00722022	0.669
GNAS	0.00793651	0.00722022	1
APP	0.00793651	0.00722022	1
ARID2	0.00793651	0.00722022	1
BIRC3	0.00793651	0.00722022	1
BMX	0.00793651	0.00722022	1
CBLB	0.00793651	0.00722022	1
CETP	0.00793651	0.00722022	1
DCAF4L2	0.00793651	0.00722022	1
EPHA1	0.00793651	0.00722022	1
FAAH	0.00793651	0.00722022	1
IGF1R	0.00793651	0.00722022	1
JAK2	0.00793651	0.00722022	1
MAP3K13	0.00793651	0.00722022	1
MAPK7	0.00793651	0.00722022	1
PBRM1	0.00793651	0.00722022	1
PDGFRA	0.00793651	0.00722022	1
PTGS2	0.00793651	0.00722022	1
PTPN22	0.00793651	0.00722022	1
RRM2	0.00793651	0.00722022	1
TOP2A	0.00793651	0.00722022	1
TOP3B	0.00793651	0.00722022	1
AKT2	0.00396825	0.00722022	1
AKT3	0.00396825	0.00722022	1
ALDH1A1	0.00396825	0.00722022	1
ARAF	0.00396825	0.00722022	1
BIRC2	0.00396825	0.00722022	1
CYP19A1	0.00396825	0.00722022	1
FGR	0.00396825	0.00722022	1
FLT1	0.00396825	0.00722022	1
FOXP1	0.00396825	0.00722022	1
HDAC7	0.00396825	0.00722022	1
HSPA4	0.00396825	0.00722022	1
IL7R	0.00396825	0.00722022	1
MAP7	0.00396825	0.00722022	1
MMP14	0.00396825	0.00722022	1
NFKBIA	0.00396825	0.00722022	1
NTRK2	0.00396825	0.00722022	1
PDE4D	0.00396825	0.00722022	1
PI4K2A	0.00396825	0.00722022	1
PIK3R2	0.00396825	0.00722022	1
REL	0.00396825	0.00722022	1
RIPK1	0.00396825	0.00722022	1
SLC5A1	0.00396825	0.00722022	1
SHH	0.0198413	0.00361011	0.112
CAMK2G	0.0119048	0.00361011	0.3536
RPGR	0.0119048	0.00361011	0.3493
SRMS	0.0119048	0.00361011	0.3534
STAT1	0.0119048	0.00361011	0.3508
CCND3	0.00793651	0.00361011	0.6057
CDC25A	0.00793651	0.00361011	0.6089
CDK4	0.00793651	0.00361011	0.6096
CDK6	0.00793651	0.00361011	0.6143
KAT8	0.00793651	0.00361011	0.6094
MAP3K2	0.00793651	0.00361011	0.6093
MLH1	0.00793651	0.00361011	0.6013
MMP1	0.00793651	0.00361011	0.6025
NR1H2	0.00793651	0.00361011	0.6111
TNKS2	0.00793651	0.00361011	0.612
ABL1	0.00396825	0.00361011	1
CHEK1	0.00396825	0.00361011	1
CYP2C9	0.00396825	0.00361011	1
ESR1	0.00396825	0.00361011	1
FRK	0.00396825	0.00361011	1
JUN	0.00396825	0.00361011	1
KCNJ2	0.00396825	0.00361011	1
KIF11	0.00396825	0.00361011	1
KRAS	0.00396825	0.00361011	1
MAP2K2	0.00396825	0.00361011	1
MAPK10	0.00396825	0.00361011	1
MEN1	0.00396825	0.00361011	1
NEK2	0.00396825	0.00361011	1
NF2	0.00396825	0.00361011	1
OR2G3	0.00396825	0.00361011	1
PPARG	0.00396825	0.00361011	1
PRKACA	0.00396825	0.00361011	1
PRKX	0.00396825	0.00361011	1
SYK	0.00396825	0.00361011	1
TOP1	0.00396825	0.00361011	1

## Sheet: Fig 3B
	P_M	PKD1_mut	Freq	percent
1	meta	0	43	82.6923
2	meta	1	9	17.3077
3	pri	0	51	96.2264
4	pri	1	2	3.77358

## Sheet: Fig 3C
Response	PKD1	Number
CR+PR	Mutant	0
CR+PR	Wildtype	25
SD+PD	Mutant	3
SD+PD	Wildtype	11

## Sheet: Fig 3E
PKD1_MUT	PFS_time	PFS_status
0	3.56667	1
0	4.83333	1
0	2	1
0	19.5667	1
0	7.43333	1
0	3.83333	1
0	5.1	1
0	4.63333	1
1	0.766667	1
0	10.8667	1
0	5.4	1
0	0.03	0
0	5.73333	1
0	18.8667	1
0	0.03	0
0	4.1	1
0	21.5	1
0	10.3333	1
0	20.2333	0
1	3.36667	1
0	19.7667	0
0	14.2667	1
0	18.7667	0
1	1.66667	1
0	15.5	0
0	4.23333	1
0	3.43333	1
0	0.03	0
0	0.03	0
0	2.7	1
0	1.9	1
0	6.93333	1
0	1.53333	1
0	4.23333	1
0	3.5	1
0	3.76667	1
0	0.03	0
1	7.46667	1

## Sheet: Fig 4A
PKD1	PKD1_MUT
3.2189	Wildtype
0.4787	Wildtype
1.159	Wildtype
0.6187	Wildtype
0.8035	Wildtype
0.8625	Wildtype
-0.2512	Wildtype
-0.9273	Wildtype
1.3363	Wildtype
-0.2879	Wildtype
0.2784	Wildtype
-0.1795	Wildtype
0.8329	Wildtype
0.6229	Wildtype
0.3214	Wildtype
-0.2409	Wildtype
-0.4293	Wildtype
-0.3184	Wildtype
-0.2263	Wildtype
-1.0866	Wildtype
-0.0118	Wildtype
-0.8038	Wildtype
0.3109	Wildtype
-0.3571	Wildtype
-1.1486	Wildtype
-0.1497	Wildtype
-0.714	Wildtype
-0.3696	Wildtype
0.0115	Wildtype
-0.0866	Wildtype
-1.2119	Wildtype
-0.5411	Wildtype
0.2423	Wildtype
0.0487	Wildtype
0.0494	Wildtype
2.8037	Wildtype
1.0613	Wildtype
-0.5651	Wildtype
0.3433	Wildtype
-1.0882	Wildtype
-1.0246	Wildtype
-0.1368	Wildtype
0.0354	Wildtype
-0.6428	Wildtype
-0.6623	Wildtype
0.697	Wildtype
0.6963	Wildtype
-0.8212	Wildtype
0.0818	Wildtype
-0.7741	Wildtype
0.1801	Wildtype
0.0792	Wildtype
-0.7616	Wildtype
-0.1259	Wildtype
-0.7353	Wildtype
1.6594	Wildtype
-1.0743	Wildtype
-1.3752	Wildtype
0.3352	Wildtype
-0.4895	Wildtype
0.0901	Wildtype
-0.9269	Wildtype
0.8425	Wildtype
-0.6789	Wildtype
0.1144	Wildtype
-0.3995	Wildtype
-0.6959	Wildtype
-0.4854	Wildtype
0.1215	Wildtype
-0.3433	Wildtype
-0.1807	Wildtype
-0.6266	Wildtype
-0.6377	Wildtype
-0.5495	Wildtype
-0.1398	Wildtype
-0.6082	Wildtype
0.0526	Wildtype
0.4869	Wildtype
0.916	Wildtype
0.0307	Wildtype
0.102	Mutant
0.093	Wildtype
-1.2335	Wildtype
-0.2352	Wildtype
-0.3298	Wildtype
-0.5842	Wildtype
-0.1095	Wildtype
0.9059	Wildtype
0.5458	Wildtype
0.001	Wildtype
-0.0626	Wildtype
0.3078	Wildtype
-0.2605	Wildtype
0.7671	Wildtype
-0.3106	Wildtype
0.0975	Wildtype
-0.4179	Wildtype
-0.4605	Wildtype
0.0098	Wildtype
1.657	Wildtype
0.5472	Wildtype
-1.094	Wildtype
-0.8978	Wildtype
-0.7308	Wildtype
-0.9226	Wildtype
-0.7231	Wildtype
0.8384	Wildtype
0.2773	Wildtype
0.6993	Wildtype
1.6772	Wildtype
-0.5634	Wildtype
-0.5433	Wildtype
2.807	Wildtype
0.5872	Wildtype
2.2968	Wildtype
0.753	Wildtype
-0.3383	Mutant
1.3542	Wildtype
8.9685	Wildtype
2.1911	Wildtype
1.9019	Wildtype
5.5839	Wildtype
1.7741	Wildtype
0.2069	Wildtype
-0.5929	Wildtype
-0.7467	Wildtype
-0.7196	Wildtype
-0.7765	Wildtype
-0.7229	Wildtype
0.5336	Wildtype
0.762	Wildtype
-0.4426	Wildtype
-0.3843	Wildtype
-0.2101	Wildtype
-1.2037	Wildtype
0.4194	Wildtype
2.1235	Wildtype
-0.2019	Wildtype
-0.9939	Wildtype
-0.9286	Wildtype
0.9975	Wildtype
0.1707	Wildtype
-0.3079	Wildtype
0.418	Wildtype
-0.5589	Wildtype
0.6263	Wildtype
0.284	Wildtype
1.1153	Mutant
1.3651	Wildtype
2.485	Wildtype
2.1506	Wildtype
1.297	Wildtype
1.0098	Wildtype
1.57	Wildtype
0.0098	Wildtype
2.7648	Wildtype
1.8318	Wildtype
1.2293	Wildtype
3.8104	Wildtype
-0.1034	Wildtype
0.8468	Wildtype
1.6713	Wildtype
-0.7094	Wildtype
1.858	Wildtype
0.4435	Wildtype
-0.428	Wildtype
-0.1686	Wildtype
1.1797	Wildtype
-0.7576	Wildtype
1.8712	Wildtype
-0.7841	Wildtype
-0.4824	Wildtype
0.0145	Wildtype
-0.6218	Wildtype
0.0763	Wildtype
1.6343	Wildtype
-0.0251	Wildtype
-0.0052	Wildtype
-0.9731	Wildtype
-0.9749	Wildtype
0.5246	Wildtype
-0.1792	Wildtype
-0.5411	Wildtype
-0.1347	Wildtype
0.2529	Wildtype
-0.1346	Wildtype
1.2829	Wildtype
-0.8054	Wildtype
-1.1683	Wildtype
-0.6492	Wildtype
-0.862	Wildtype
-0.254	Wildtype
0.0895	Wildtype
-0.6386	Wildtype
-0.1674	Wildtype
0.1939	Wildtype
0.6447	Wildtype
0.5076	Wildtype
0.5781	Wildtype
0.6039	Wildtype
-0.049	Wildtype
-0.1128	Wildtype
0.0309	Wildtype
0.3804	Wildtype
0.0511	Wildtype
0.2716	Wildtype
-0.5874	Wildtype
0.1171	Wildtype
0.2418	Wildtype
-0.662	Wildtype
-0.6767	Wildtype
-0.0572	Wildtype
0.4691	Wildtype
0.2825	Wildtype
1.4327	Wildtype
0.0141	Wildtype
3.8368	Wildtype
-0.365	Wildtype
0.633	Wildtype
-0.7821	Wildtype
0.196	Wildtype
-0.1234	Wildtype
0.223	Wildtype
-0.6942	Wildtype
-0.0274	Wildtype
1.2369	Wildtype
0.5548	Wildtype
1.105	Wildtype
-0.358	Wildtype
-0.421	Wildtype
-0.1254	Wildtype
0.7096	Wildtype
0.7614	Wildtype
-0.0595	Wildtype
-0.0081	Wildtype
0.2673	Wildtype
-0.3308	Wildtype
0.5938	Wildtype
-1.2872	Wildtype
-0.5981	Wildtype
-0.5239	Wildtype
0.0603	Wildtype
-0.0188	Wildtype
2.0902	Wildtype
-0.4753	Wildtype
-0.5449	Wildtype
0.4114	Wildtype
-0.3064	Wildtype
0.4087	Wildtype
-0.5497	Wildtype
-0.0276	Wildtype
1.6129	Wildtype
-0.1877	Mutant
2.4686	Wildtype
-0.7462	Wildtype
0.1473	Wildtype
-0.1866	Wildtype
0.8837	Wildtype
0.1811	Wildtype
0.4123	Wildtype
0.7306	Wildtype
1.1583	Wildtype
-0.1314	Wildtype
1.9697	Wildtype
1.5027	Wildtype
1.6561	Wildtype
0.3843	Wildtype
-0.3108	Wildtype
1.2654	Wildtype
-0.032	Wildtype
0.1382	Wildtype
0.4335	Wildtype
0.1579	Wildtype
-0.0251	Wildtype
2.1543	Wildtype
1.8482	Mutant
3.2659	Wildtype
1.3264	Wildtype
-0.5866	Wildtype
1.3835	Wildtype
1.2359	Mutant
0.2532	Mutant
1.8935	Wildtype
1.1203	Wildtype
-0.3602	Wildtype
0.204	Wildtype
2.3881	Wildtype
-0.5688	Wildtype
0.4455	Wildtype
1.7372	Wildtype
0.5197	Wildtype
0.5329	Wildtype
1.18	Wildtype
1.2097	Wildtype
0.9196	Wildtype
2.6442	Wildtype
-0.4626	Wildtype
-0.048	Wildtype
-0.3871	Wildtype
-0.5098	Wildtype
-0.1418	Wildtype
-0.6182	Wildtype
-0.8316	Wildtype
-0.5308	Wildtype
-0.742	Wildtype
-1.1608	Wildtype
-0.956	Wildtype
0.0897	Wildtype
-0.0837	Wildtype
1.0637	Wildtype
-0.4268	Wildtype
-0.8707	Wildtype
-0.5705	Wildtype
-0.3494	Wildtype
-1.1068	Wildtype
-1.0757	Wildtype
-0.9549	Wildtype
-0.5386	Wildtype
-0.7562	Wildtype
-0.0025	Wildtype
-0.6216	Wildtype
0.6986	Wildtype
0.8779	Wildtype
0.9427	Wildtype
-0.6355	Wildtype
0.3849	Wildtype
0.0678	Wildtype
0.2579	Wildtype
-0.3982	Wildtype
0.135	Wildtype
1.635	Wildtype
1.189	Wildtype
0.2551	Wildtype
-0.555	Wildtype
-0.5034	Wildtype
0.0912	Wildtype
-0.5262	Wildtype
-0.836	Wildtype
-0.0492	Wildtype
-1.1302	Wildtype
-0.3553	Wildtype
-0.4346	Wildtype
-0.8274	Wildtype
1.1601	Wildtype
-0.6565	Wildtype
0.5401	Wildtype
0.7073	Wildtype
-0.2622	Wildtype
-1.1012	Wildtype
0.9798	Wildtype
-0.8271	Wildtype
0.0653	Wildtype
-0.465	Wildtype
0.7556	Wildtype
-0.1116	Wildtype
-0.9614	Wildtype
-0.1889	Wildtype
0.1502	Wildtype
-0.563	Wildtype
-0.2047	Wildtype
-0.7177	Wildtype
1.0653	Wildtype
-0.5532	Wildtype
0.5075	Wildtype
-0.1269	Wildtype
-0.3272	Wildtype
-0.5022	Wildtype
-0.3681	Wildtype
0.2845	Wildtype
-1.0931	Wildtype
0.3824	Wildtype
-0.6703	Wildtype
0.287	Wildtype
0.6752	Wildtype
-0.5594	Wildtype
-0.8244	Wildtype
-0.3651	Wildtype
-0.7043	Wildtype
0.0096	Wildtype
-0.2129	Wildtype
-1.0621	Wildtype
-0.287	Wildtype
0.2814	Wildtype
-1.0406	Wildtype
-0.2463	Wildtype
-0.1881	Wildtype
-0.6432	Wildtype
-0.4503	Wildtype
0.5475	Wildtype
-0.0555	Wildtype
1.1819	Wildtype
0.0063	Wildtype
-0.0932	Wildtype
0.3457	Wildtype
-0.0353	Wildtype
0.0417	Wildtype
-1.2792	Wildtype
0.1793	Wildtype
-0.7966	Wildtype
1.2357	Wildtype
-0.9893	Wildtype
1.0736	Wildtype
-0.5833	Wildtype
1.2119	Wildtype
-0.8128	Wildtype
-0.9555	Wildtype
0.1084	Wildtype
-0.6156	Wildtype
0.4823	Wildtype
0.6815	Wildtype
0.6063	Wildtype
1.0079	Wildtype
0.5457	Wildtype
-0.2341	Wildtype
0.7208	Wildtype
-1.024	Wildtype
-1.0551	Wildtype
-0.0317	Wildtype
-0.5641	Wildtype
0.8024	Wildtype
0.0443	Wildtype
-0.6952	Wildtype
0.7328	Wildtype
-0.0879	Wildtype
-0.5747	Wildtype
0.2583	Wildtype
-0.7767	Wildtype
-1.2116	Wildtype
-0.2275	Wildtype
0.0224	Wildtype
0.1923	Wildtype
-0.0821	Wildtype
-0.3252	Wildtype
-0.3876	Wildtype
-0.5525	Wildtype
0.3461	Wildtype
-0.3309	Wildtype
0.2789	Wildtype
-0.4052	Wildtype
-0.7777	Wildtype
-0.4374	Wildtype
-0.0809	Wildtype
-0.9753	Wildtype
-0.5577	Wildtype
0.0484	Wildtype
1.0271	Wildtype
0.3261	Wildtype
-0.0257	Wildtype
0.0838	Wildtype
0.3533	Wildtype
-0.0344	Wildtype
0.69	Wildtype
1.874	Wildtype
2.5396	Wildtype
2.0518	Wildtype
0.4309	Mutant
2.3685	Wildtype
0.6737	Wildtype
0.7649	Wildtype
-0.5341	Wildtype
-0.3661	Wildtype
-0.6744	Wildtype
-0.6587	Wildtype
2.3416	Wildtype
0.0568	Wildtype
-0.1486	Wildtype
-1.0979	Wildtype
-0.5008	Wildtype
0.7363	Wildtype
-0.3499	Wildtype
0.1126	Wildtype
0.9279	Wildtype
-0.7557	Wildtype
0.402	Wildtype
-0.0224	Wildtype
-1.0748	Wildtype
-0.9059	Wildtype
-0.3063	Wildtype
-0.3864	Wildtype
-0.6507	Wildtype
-0.927	Wildtype
-0.7391	Wildtype
0.1131	Wildtype
1.1496	Wildtype
1.2718	Wildtype
0.3311	Wildtype
-0.8833	Wildtype
0.1856	Wildtype
0.2783	Wildtype
-0.5445	Wildtype
0.4021	Wildtype
-0.0776	Wildtype
-0.2406	Wildtype
0.2198	Wildtype
-0.1742	Wildtype
-0.3404	Wildtype
-1.1887	Wildtype
-0.4824	Wildtype
-0.4474	Wildtype
-0.4313	Wildtype
-0.0178	Wildtype
-1.0046	Wildtype
0.5189	Wildtype
-0.8555	Wildtype
0.2043	Wildtype
-1.0477	Wildtype
-0.7644	Wildtype
-0.5729	Wildtype
-0.7746	Wildtype
0.0019	Wildtype
1.0548	Wildtype
1.1087	Wildtype
1.521	Wildtype
-0.0414	Wildtype
1.5957	Wildtype
-0.5805	Wildtype
0.6891	Wildtype
2.9393	Wildtype
-0.4891	Wildtype
-0.3766	Wildtype
-0.9204	Wildtype
-0.0472	Wildtype
-0.5104	Wildtype
-0.2318	Wildtype
-0.0951	Wildtype
0.2833	Wildtype
-0.6337	Wildtype
1.0733	Wildtype
-0.5902	Wildtype
-0.3541	Wildtype
0.0515	Wildtype
-0.1572	Wildtype
0.4435	Wildtype
-0.9565	Wildtype
-0.868	Wildtype
-0.6998	Wildtype
-0.6808	Wildtype
-0.4115	Wildtype
-0.1946	Wildtype
-0.356	Wildtype
0.0759	Wildtype
1.4786	Wildtype
-0.2238	Wildtype
0.4548	Wildtype
-1.1977	Wildtype
-0.7864	Wildtype
-0.946	Wildtype
-0.2173	Wildtype
-0.4516	Wildtype
-0.3379	Wildtype
-0.0825	Wildtype
0.8656	Wildtype
-0.4612	Wildtype
-0.2978	Wildtype
0.4432	Wildtype
-0.0722	Wildtype
-0.715	Wildtype
0.0442	Wildtype
-0.7673	Wildtype
-0.196	Wildtype
-0.013	Wildtype
0.719	Wildtype
0.0388	Wildtype
-0.5587	Wildtype
-0.1772	Wildtype
-0.229	Wildtype
0.5472	Wildtype
-0.7129	Wildtype
-1.0172	Wildtype
-0.9234	Wildtype
-0.5541	Wildtype
0.3449	Wildtype
-0.6204	Wildtype
0.4896	Wildtype
0.9905	Wildtype
-1.0357	Wildtype
-0.1741	Wildtype
0.34	Wildtype
-0.5569	Wildtype
-0.8063	Wildtype
0.1666	Wildtype
-0.1164	Wildtype
-0.4039	Wildtype
0.8685	Wildtype
-0.0442	Wildtype
0.891	Wildtype
-0.8215	Wildtype
-1.0136	Wildtype
-0.6451	Wildtype
-0.6994	Wildtype
-0.8542	Wildtype
1.5767	Wildtype
0.6711	Wildtype
-0.8664	Wildtype
-0.3077	Wildtype
0.669	Wildtype
0.0667	Wildtype
-0.5075	Wildtype
-0.0358	Wildtype
-0.523	Wildtype
-1.123	Wildtype
1.6778	Wildtype
0.7614	Wildtype
1.7188	Wildtype
0.3859	Wildtype
-0.3664	Wildtype
0.8241	Wildtype
-1.223	Wildtype
-0.1798	Wildtype
1.9812	Wildtype
1.1418	Wildtype
-0.453	Wildtype
0.0936	Wildtype
0.3008	Wildtype
0.4097	Wildtype
-0.1673	Wildtype
0.177	Wildtype
-0.6306	Wildtype
-1.4487	Wildtype
-0.5249	Wildtype
-0.8776	Wildtype
0.2415	Wildtype
-0.748	Wildtype
-0.3707	Wildtype
-0.3973	Wildtype
-0.7302	Wildtype
-0.0806	Wildtype
0.0388	Wildtype
-0.3736	Wildtype
-0.1332	Wildtype
0.7042	Wildtype
-0.6025	Wildtype
-1.1788	Wildtype
-1.0151	Wildtype
-0.4077	Wildtype
-1.4325	Wildtype
0.3301	Wildtype
-0.8561	Wildtype
-0.3168	Wildtype
-0.7915	Wildtype
-0.6364	Wildtype
1.1437	Wildtype
-1.2112	Wildtype
0.3947	Wildtype
-1.5117	Wildtype
0.4831	Wildtype
1.082	Wildtype
0.4218	Wildtype
0.0255	Wildtype
-0.8974	Wildtype
-1.1246	Wildtype
-1.1119	Wildtype
-0.2592	Wildtype
-1.4322	Wildtype
3.0966	Wildtype
0.778	Wildtype
-0.2944	Wildtype
1.4447	Wildtype
1.2649	Wildtype
1.7569	Wildtype
-0.4132	Wildtype
0.2591	Wildtype
-0.1515	Wildtype
2.1082	Wildtype
0.0931	Wildtype
1.6346	Wildtype
1.2256	Wildtype
0.9742	Wildtype
-0.3353	Wildtype
0.3217	Wildtype
-0.88	Wildtype
-0.1158	Wildtype
-0.0892	Wildtype
-0.9995	Wildtype
0.2519	Wildtype
-0.3643	Wildtype
-0.4701	Wildtype
-0.6383	Wildtype
0.5683	Wildtype
-0.93	Wildtype
-0.3292	Wildtype
-0.6208	Wildtype
0.5866	Wildtype
-0.5312	Wildtype
0.236	Wildtype
-0.9936	Wildtype
-0.1924	Wildtype
-0.9917	Wildtype
-1.1037	Wildtype
0.2775	Wildtype
-0.9669	Wildtype
-0.8581	Wildtype
-0.0813	Wildtype
-0.9477	Wildtype
-0.9901	Wildtype
-1.2434	Wildtype
-0.9223	Wildtype
-0.8528	Wildtype
-0.2861	Wildtype
-0.4255	Wildtype
-1.112	Wildtype
0.1473	Wildtype
-0.6418	Wildtype
0.5448	Wildtype
-0.4533	Wildtype
-0.2514	Wildtype
-0.3314	Wildtype
-0.9019	Wildtype
-1.145	Wildtype
0.0303	Wildtype
-1.3009	Wildtype
0.2709	Wildtype
0.5122	Mutant
2.0568	Wildtype
0.3692	Wildtype
0.5719	Wildtype
2.9882	Wildtype
-0.4061	Wildtype
-0.048	Wildtype
0.3969	Wildtype
1.2886	Wildtype
-1.2006	Wildtype
1.4293	Wildtype
0.5315	Wildtype
-0.9391	Wildtype
-1.2945	Wildtype
-0.1681	Wildtype
-1.2251	Wildtype
-0.4255	Wildtype
0.5198	Wildtype
0.0546	Wildtype
-1.0402	Wildtype
-0.8828	Wildtype
1.1101	Wildtype
0.0705	Wildtype
-0.1451	Mutant
0.1649	Wildtype
-0.2011	Wildtype
-0.9396	Wildtype
-0.0312	Wildtype
-0.1388	Wildtype
0.48	Wildtype
-1.0581	Wildtype
-1.3782	Wildtype
0.7477	Wildtype
0.4932	Wildtype
-0.0744	Wildtype
-0.496	Wildtype
-0.5227	Wildtype
-0.8789	Wildtype
1.8251	Wildtype
1.4796	Wildtype
1.3088	Wildtype
1.5853	Wildtype
1.593	Wildtype
0.8633	Wildtype
-0.418	Wildtype
-0.7044	Wildtype
-1.066	Wildtype
-0.398	Wildtype
-0.6603	Wildtype
-0.9404	Wildtype
-0.2843	Wildtype
-0.5472	Wildtype
-0.8232	Wildtype
-0.3095	Wildtype
-1.0599	Wildtype
-0.3274	Wildtype
0.1987	Wildtype
-0.4156	Wildtype
0.5702	Wildtype
-0.3621	Wildtype
-0.2346	Wildtype
-1.2485	Wildtype
-0.2292	Wildtype
0.2868	Wildtype
0.3982	Wildtype
1.3626	Wildtype
1.531	Wildtype
0.5414	Wildtype
3.018	Wildtype
1.1349	Wildtype
-0.198	Wildtype
0.0622	Wildtype
-0.4825	Wildtype
-0.1576	Wildtype
0.0434	Wildtype
-0.362	Wildtype
3.0688	Wildtype
0.9047	Wildtype
2.801	Wildtype
0.85	Wildtype
1.0545	Wildtype
0.8857	Wildtype
0.1633	Wildtype
0.3339	Wildtype
-0.0457	Wildtype
0.6949	Wildtype
-0.4067	Wildtype
0.4395	Wildtype
0.2312	Wildtype
0.6791	Wildtype
-0.4926	Wildtype
0.4496	Wildtype
-1.2287	Wildtype
-1.0594	Wildtype
-0.9902	Wildtype
-0.2018	Wildtype
-0.93	Wildtype
-0.2043	Wildtype
-0.1166	Wildtype
1.3702	Wildtype
-0.2946	Wildtype
-1.1289	Wildtype
0.4573	Wildtype
-1.1387	Wildtype
0.3042	Wildtype
-0.3009	Wildtype
-0.1397	Wildtype
0.2128	Wildtype
0.6236	Wildtype
-0.5092	Wildtype
0.6028	Wildtype
-0.2341	Wildtype
-0.8183	Mutant
-0.6185	Wildtype
1.5502	Wildtype
0.624	Wildtype
0.8789	Wildtype
-0.0187	Wildtype
0.4992	Wildtype
0.0655	Wildtype
1.549	Mutant
0.3276	Wildtype
0.3212	Wildtype
-0.3159	Wildtype
-0.7516	Wildtype
2.5686	Wildtype
-0.2477	Wildtype
0.886	Wildtype
0.8508	Wildtype
-0.3618	Wildtype
-0.595	Wildtype
-0.4236	Wildtype
-0.9584	Wildtype
-0.6264	Wildtype
-0.8612	Wildtype
-0.3539	Wildtype
-0.3342	Wildtype
0.5103	Wildtype
-0.133	Wildtype
0.4498	Wildtype
-0.3946	Wildtype
-1.0828	Wildtype
-1.2918	Wildtype
0.2461	Wildtype
-1.0309	Wildtype
0.5845	Wildtype
-0.0019	Wildtype
2.341	Wildtype
0.1898	Wildtype
-0.5234	Wildtype
0.9089	Wildtype
-0.9187	Wildtype
-0.3483	Wildtype
-0.8312	Wildtype
-0.7523	Wildtype
-0.3472	Wildtype
1.266	Wildtype
1.6504	Wildtype
-0.8043	Wildtype
-0.2842	Wildtype
0.5102	Wildtype
-1.1763	Wildtype
-0.0215	Wildtype
2.7316	Wildtype
2.4452	Wildtype
0.6194	Wildtype
0.1523	Wildtype
-0.4935	Wildtype
-0.4925	Wildtype
-1.047	Wildtype
1.087	Wildtype
-0.8699	Wildtype
1.0124	Wildtype
-0.6627	Wildtype
2.2823	Wildtype
-0.0717	Wildtype
-0.136	Wildtype
-0.8677	Wildtype
0.8622	Wildtype
-0.3864	Wildtype
-0.9274	Wildtype
-0.4173	Wildtype
0.2694	Wildtype
-0.5015	Wildtype
-0.1308	Wildtype
-0.1869	Wildtype
-0.8157	Wildtype
0.2556	Wildtype
-0.3382	Wildtype
-0.1468	Wildtype
2.3777	Wildtype
-0.0776	Wildtype
1.596	Wildtype
-0.7889	Wildtype
1.3603	Wildtype
-0.057	Wildtype
0.9359	Wildtype
-0.8381	Wildtype
-0.0696	Wildtype
-0.6217	Wildtype
2.5309	Wildtype
-0.5152	Wildtype
-0.7259	Wildtype
-0.5688	Wildtype
-0.8222	Wildtype
-0.8775	Wildtype
0.2062	Wildtype
-1.1964	Wildtype
-1.132	Wildtype
-0.9311	Wildtype
-0.864	Wildtype
-1.2466	Wildtype
-0.8945	Wildtype
-1.0089	Wildtype
-0.7734	Wildtype
1.1741	Wildtype
-0.529	Wildtype
-1.1058	Wildtype
-0.3762	Wildtype
-0.1884	Wildtype
0.3776	Wildtype
1.4226	Wildtype
0.5276	Wildtype
2.1075	Wildtype
1.187	Wildtype
1.8885	Wildtype
0.9222	Wildtype
-0.4458	Wildtype
0.4025	Wildtype
-0.0044	Wildtype
0.0643	Wildtype
0.3685	Wildtype
2.9842	Wildtype
0.2325	Wildtype
-0.3531	Wildtype
1.2428	Wildtype
-1.1144	Wildtype
-0.2879	Wildtype
-0.2681	Wildtype
0.2498	Wildtype
-0.9183	Wildtype
-0.3102	Wildtype
-0.3103	Wildtype
-0.3449	Wildtype
-0.2954	Wildtype
-0.6952	Wildtype
-0.4394	Wildtype
0.2133	Wildtype
-0.5629	Wildtype
0.108	Wildtype
0.0606	Wildtype
-0.7864	Wildtype
-0.3244	Wildtype
0.8069	Wildtype
0.2346	Wildtype
-0.95	Wildtype
0.3285	Wildtype
-0.9831	Wildtype
-0.4141	Wildtype
0.3933	Wildtype
-0.4369	Wildtype
0.4768	Wildtype
-0.313	Wildtype
-0.9234	Wildtype
2.417	Wildtype
0.3606	Wildtype
-0.4688	Wildtype
-0.7079	Wildtype
0.9855	Wildtype
0.5018	Mutant
1.2786	Wildtype
0.1691	Wildtype
-0.2104	Wildtype
1.8442	Wildtype
-0.9224	Wildtype
1.4705	Wildtype
0.324	Wildtype
0.4707	Wildtype
-0.0039	Wildtype
0.3071	Wildtype
1.8388	Wildtype
-0.3007	Wildtype
0.5001	Wildtype
-0.0831	Wildtype
0.5098	Wildtype
-0.6541	Wildtype
2.0367	Wildtype
-0.2349	Wildtype
0.1864	Wildtype
-0.2484	Wildtype
-0.4762	Wildtype
0.5308	Wildtype
0.0079	Wildtype
0.7861	Wildtype
0.0907	Wildtype
-0.2385	Wildtype
1.284	Wildtype
0.5588	Wildtype
-0.4877	Wildtype
-0.2124	Wildtype
-0.5541	Wildtype
3.0687	Wildtype
0.2853	Wildtype
0.8563	Wildtype
1.0143	Wildtype
2.0749	Wildtype
1.994	Wildtype
0.6896	Wildtype
0.175	Wildtype
3.7008	Wildtype
0.8892	Wildtype
2.36	Wildtype
-0.4575	Wildtype
-0.1344	Wildtype
-0.5724	Wildtype
-0.4779	Wildtype
-0.1204	Mutant
0.4746	Wildtype
0.9867	Wildtype
0.2401	Wildtype
0.0157	Wildtype
1.991	Wildtype
-0.0462	Wildtype
0.0273	Wildtype
-0.2227	Wildtype
0.5629	Wildtype
5.6639	Wildtype
-0.1098	Wildtype
1.8704	Mutant
1.7951	Wildtype
1.1284	Wildtype
0.4751	Wildtype
1.7941	Wildtype
0.3389	Wildtype
-0.1243	Wildtype
-0.0195	Wildtype
1.9851	Wildtype
-0.8619	Wildtype
0.8856	Wildtype
0.0752	Wildtype
1.9793	Wildtype
-0.9435	Wildtype
-0.2211	Wildtype
-0.5246	Wildtype
0.3622	Wildtype
0.6987	Wildtype
1.1206	Wildtype
0.0035	Wildtype
-0.2987	Wildtype
-0.5506	Wildtype
-0.6179	Wildtype
1.4296	Wildtype
-0.1951	Wildtype
1.9431	Wildtype
0.1577	Wildtype
1.1094	Wildtype
0.3748	Wildtype
0.1689	Wildtype
0.0534	Wildtype
-0.2756	Wildtype
-0.2654	Wildtype
0.0538	Wildtype
2.638	Wildtype
-0.4275	Wildtype
1.4642	Wildtype
0.301	Wildtype
1.1073	Wildtype
0.6321	Wildtype
1.6568	Wildtype
0.8723	Wildtype
-0.1036	Wildtype
0.2733	Wildtype
-0.952	Wildtype
0.6367	Wildtype
1.741	Wildtype
-0.3733	Wildtype
0.1855	Wildtype
0.9048	Wildtype
1.3296	Wildtype
-0.3073	Wildtype
1.7252	Wildtype

[truncated: 57 more sheets: Fig 4C, Fig 4D, Fig 4E, Fig 4F, Fig 4G, Fig 4H, Fig 4I, Fig 4J, Fig 4K, Fig 4L, Fig 5B, Fig 5C, Fig 5D, Fig 5E, Fig 5G, Fig 5H, Fig 5I, Fig 5J, Fig 5L, Fig 5M …]
